# Supplementary material for: A C-Terminally Truncated Variant of Neurospora crassa VDAC Assembles Into a Partially Functional Form in the Mitochondrial Outer Membrane and Forms Multimers in vitro
Source: Front Physiol. 2021 Sep 17;12:739001. doi: 10.3389/fphys.2021.739001 (PMC8485043; doi:10.3389/fphys.2021.739001)
Supplement: Supplementary file 3 [file Table_3.XLSX]

## Sheet: Summary
Supplementary Table 3. Potential b-signals in VDAC.
Organisms (total)	Signal in b19*	Signals in b19 and b18†	Signal not detected in b19	Signals in b19 and 2 in b19‡
Fungi (100)	100	98	0	0
Yeasts (54)	54	54	0	0
Plants (162)	87	1	75	0
Mammalian VDAC1 (82)	81	80	1	0
Mammalian VDAC2 (82)	82	81	0	0
Mammalian VDAC3 (82)	82	81	0	0
Vertebrate VDAC1 (83)	83	83	0	0
Vertebrate VDAC2 (83)	83	83	0	0
Vertebrate VDAC3 (83)	83	82	0	0
Arthropods (99)	99	48	0	51
* Signals were identified using the motif [KRQNSTHCYF]-X-G-X-X-[ILVFMY]-X-[ILVFMY] defined by (Kutik et al., 2008), using ProSite (Sigrist et al., 2002).
† signals in b18 were scored as positive if they overlapped with the predicted b18 as shown in Figure 1.
‡ double signals in b18 were detected in arthropods. The overlap between the two signals was 3 amino acids in most cases.

## Sheet: Fungi
Sequence Information						ProSite Data
Organism name (strain)	Accession Number	Protein information	b-signal in b19	b-signal in b18		Accession Number	Start	End	Sequence	b-signal in b18
				and b19						and b19
Ajellomyces dermatitidis (strain ATCC 18188 / CBS 674.68)	F2TUB3	F2TUB3_AJEDA Mitochondrial outer membrane protein porin	yes	yes		P07144-VDAC_NEUCR	212	219	KtGntVgL
Akanthomyces lecanii RCEF 1005	A0A168DJ14	A0A168DJ14_CORDF Outer mitochondrial membrane protein porin	yes	yes		P07144-VDAC_NEUCR	252	259	ReGvtLgV
Arthroderma gypseum (strain ATCC MYA-4604 / CBS 118893)	E5R400	E5R400_ARTGP Outer mitochondrial membrane protein porin	yes	yes		P07144-VDAC_NEUCR	274	281	KvGtsFtF	yes
Aspergillus aculeatus (strain ATCC 16872 / CBS 172.66 / WB 5094)	A0A1L9X294	A0A1L9X294_ASPA1 Uncharacterized protein (Fragment)	yes	yes
Beauveria bassiana	A0A2S7YBE6	A0A2S7YBE6_BEABA Uncharacterized protein	yes	yes		F8MBE5-F8MBE5_NEUT8	212	219	KtGntVgL
Beauveria brongniartii RCEF 3172	A0A166ZHY1	A0A166ZHY1_9HYPO Outer mitochondrial membrane protein porin	yes	yes		F8MBE5-F8MBE5_NEUT8	252	259	ReGvtLgV
Blastomyces gilchristii (strain SLH14081)	A0A179UTY4	A0A179UTY4_BLAGS Mitochondrial outer membrane protein porin	yes	yes		F8MBE5-F8MBE5_NEUT8	274	281	KvGtsFtF	yes
Blumeria graminis f. sp. hordei (strain DH14)	N1J9C8	N1J9C8_BLUG1 Outer mitochondrial membrane protein porin	yes	yes
Botryotinia fuckeliana (strain B05.10)	A0A384JFP6	A0A384JFP6_BOTFB Uncharacterized protein	yes	yes		F7W451-F7W451_SORMK	212	219	KsGntVgL
Cadophora sp. DSE1049	A0A2V1CFC3	A0A2V1CFC3_9HELO Outer mitochondrial membrane protein porin	yes	yes		F7W451-F7W451_SORMK	252	259	ReGvtLgV
Ceratocystis fimbriata CBS 114723	A0A2C5XAZ2	A0A2C5XAZ2_9PEZI Mitochondrial outer membrane protein porin	yes	yes		F7W451-F7W451_SORMK	274	281	KvGtsFtF	yes
Chaetomium globosum (strain ATCC 6205 / CBS 148.51 / DSM 1962 / NBRC 6347 / NRRL 1970)	Q2GYA9	Q2GYA9_CHAGB Outer mitochondrial membrane protein porin	yes	yes
Chaetomium thermophilum (strain DSM 1495 / CBS 144.50 / IMI 039719)	G0SEB1	G0SEB1_CHATD Uncharacterized protein	yes	yes		A0A3S4EWF8-A0A3S4EWF8_9PEZI	212	219	KsGntVgL
Coccidioides posadasii	Q0MYQ4	Q0MYQ4_COCPO Porin (Fragment)	yes	yes		A0A3S4EWF8-A0A3S4EWF8_9PEZI	252	259	ReGvtLgV
Coniochaeta ligniaria NRRL 30616	A0A1J7JH10	A0A1J7JH10_9PEZI Uncharacterized protein	yes	yes		A0A3S4EWF8-A0A3S4EWF8_9PEZI	274	281	KvGtsFtF	yes
Coniochaeta pulveracea	A0A420YNG8	A0A420YNG8_9PEZI Porin por1	yes	yes
Cordyceps confragosa	A0A179IEM5	A0A179IEM5_CORDF Uncharacterized protein	yes	yes		G2Q8B8-G2Q8B8_MYCTT	212	219	KsGntVgL
Cordyceps fumosorosea (strain ARSEF 2679)	A0A167QJ25	A0A167QJ25_CORFA Outer mitochondrial membrane protein porin	yes	yes		G2Q8B8-G2Q8B8_MYCTT	252	259	ReGvtLgV
Cordyceps sp. RAO-2017	A0A2C6AKH1	A0A2C6AKH1_9HYPO Uncharacterized protein	yes	yes		G2Q8B8-G2Q8B8_MYCTT	274	281	KvGtsFtF	yes
Daldinia sp. EC12	A0A1Y2X5N2	A0A1Y2X5N2_9PEZI Uncharacterized protein	yes	yes
Emericella nidulans (strain FGSC A4 / ATCC 38163 / CBS 112.46 / NRRL 194 / M139)	A0A1U8QU18	A0A1U8QU18_EMENI Uncharacterized protein	yes	yes		A0A175VWW7-A0A175VWW7_9PEZI	212	219	KsGntVgL
Emmonsia crescens	A0A2B7ZIP4	A0A2B7ZIP4_9EURO Mitochondrial outer membrane protein porin	yes	yes		A0A175VWW7-A0A175VWW7_9PEZI	252	259	ReGvtLgV
Escovopsis weberi	A0A0M8N560	A0A0M8N560_9HYPO Mitochondrial outer membrane protein porin	yes	yes		A0A175VWW7-A0A175VWW7_9PEZI	274	281	KvGtsFtF	yes
Eutypa lata (strain UCR-EL1)	M7TJ54	M7TJ54_EUTLA Putative outer mitochondrial membrane protein porin protein	yes	yes
fungal sp. No.14919	A0A1V1T682	A0A1V1T682_9FUNG Uncharacterized protein	yes	yes		G0SEB1-G0SEB1_CHATD	108	115	SrGakFnL
Fusarium ambrosium	A0A428SXE0	A0A428SXE0_9HYPO Mitochondrial outer membrane protein porin	yes	yes		G0SEB1-G0SEB1_CHATD	212	219	KsGnaVgL
Fusarium euwallaceae	A0A430L2V1	A0A430L2V1_9HYPO Mitochondrial outer membrane protein porin	yes	yes		G0SEB1-G0SEB1_CHATD	252	259	ReGvtLgV
Fusarium floridanum	A0A428QA44	A0A428QA44_9HYPO Mitochondrial outer membrane protein porin	yes	yes		G0SEB1-G0SEB1_CHATD	274	281	KvGtsFtF	yes
Fusarium kuroshium	A0A3M2RMI7	A0A3M2RMI7_9HYPO Mitochondrial outer membrane protein porin	yes	yes
Fusarium langsethiae	A0A0M9F162	A0A0M9F162_FUSLA Outer mitochondrial membrane protein porin	yes	yes		Q2GYA9-Q2GYA9_CHAGB	212	219	KsGntVgL
Fusarium mangiferae	A0A1L7TC90	A0A1L7TC90_FUSMA Probable mitochondrial porin	yes	yes		Q2GYA9-Q2GYA9_CHAGB	252	259	ReGvtLgV
Fusarium oxysporum f. sp. cubense	A0A559L1R9	A0A559L1R9_FUSOX Mitochondrial outer membrane protein porin	yes	yes		Q2GYA9-Q2GYA9_CHAGB	274	281	KvGtsFtF	yes
Fusarium poae	A0A1B8B881	A0A1B8B881_FUSPO Uncharacterized protein	yes	yes
Fusarium sp. AF-6	A0A428NCZ9	A0A428NCZ9_9HYPO Mitochondrial outer membrane protein porin	yes	yes		A0A420YNG8-A0A420YNG8_9PEZI	212	219	KsGntVgL
Fusarium venenatum	A0A2L2T7I1	A0A2L2T7I1_9HYPO Uncharacterized protein	yes	yes		A0A420YNG8-A0A420YNG8_9PEZI	252	259	RpGvtLgI
Gaeumannomyces tritici (strain R3-111a-1)	J3NHB5	J3NHB5_GAET3 Mitochondrial outer membrane protein porin	yes	yes		A0A420YNG8-A0A420YNG8_9PEZI	274	281	KvGtsFtF	yes
Gibberella fujikuroi (strain CBS 195.34 / IMI 58289 / NRRL A-6831)	S0E4U8	S0E4U8_GIBF5 Probable mitochondrial porin	yes	yes
Gibberella intermedia	A0A420SN70	A0A420SN70_GIBIN Mitochondrial outer membrane protein porin	yes	yes		A0A1J7JH10-A0A1J7JH10_9PEZI	252	259	RpGvfFgI
Gibberella moniliformis (strain M3125 / FGSC 7600)	W7LL51	W7LL51_GIBM7 Mitochondrial outer membrane protein porin	yes	yes		A0A1J7JH10-A0A1J7JH10_9PEZI	274	281	KvGtsFtF	yes
Gibberella nygamai	A0A2K0WBF9	A0A2K0WBF9_GIBNY Uncharacterized protein	yes	yes
Gibberella zeae (strain ATCC MYA-4620 / CBS 123657 / FGSC 9075 / NRRL 31084 / PH-1)	I1RZS9	I1RZS9_GIBZE Uncharacterized protein	yes	yes		A0A0C4DZR3-A0A0C4DZR3_MAGP6	212	219	KaGtsVgL
Hyaloscypha hepaticicola	A0A2J6QLN5	A0A2J6QLN5_9HELO Uncharacterized protein	yes	yes		A0A0C4DZR3-A0A0C4DZR3_MAGP6	252	259	RpGvtLgV
Hyaloscypha variabilis F	A0A2J6RZN1	A0A2J6RZN1_9HELO Uncharacterized protein	yes	yes		A0A0C4DZR3-A0A0C4DZR3_MAGP6	274	281	KvGtsFtF	yes
Hypocrea atroviridis (strain ATCC 20476 / IMI 206040)	G9NVZ8	G9NVZ8_HYPAI Outer mitochondrial membrane protein porin	yes	yes
Hypocrea jecorina (strain ATCC 56765 / BCRC 32924 / NRRL 11460 / Rut C-30)	A0A024SAF9	A0A024SAF9_HYPJR Outer mitochondrial membrane protein porin	yes	yes		J3NHB5-J3NHB5_GAET3	212	219	KaGnsVgL
Hypocrea virens (strain Gv29-8 / FGSC 10586)	G9MHY1	G9MHY1_HYPVG Uncharacterized protein	yes	yes		J3NHB5-J3NHB5_GAET3	252	259	RpGvtLgV
Hypoxylon sp. CI-4A	A0A1Y2VT86	A0A1Y2VT86_9PEZI Uncharacterized protein	yes	yes		J3NHB5-J3NHB5_GAET3	274	281	KvGtsFtF	yes
Lasallia pustulata	A0A5M8PMP2	A0A5M8PMP2_9LECA Outer mitochondrial membrane porin	yes	yes
Madurella mycetomatis	A0A175VWW7	A0A175VWW7_9PEZI Mitochondrial outer membrane protein porin	yes	yes		A0A1Y2VT86-A0A1Y2VT86_9PEZI	108	115	SkGvkLnL
Magnaporthe oryzae (strain 70-15 / ATCC MYA-4617 / FGSC 8958)	G4ND56	G4ND56_MAGO7 Mitochondrial outer membrane protein porin	yes	yes		A0A1Y2VT86-A0A1Y2VT86_9PEZI	212	219	KsGntVgL
Magnaporthiopsis poae (strain ATCC 64411 / 73-15)	A0A0C4DZR3	A0A0C4DZR3_MAGP6 Mitochondrial outer membrane protein porin	yes	yes		A0A1Y2VT86-A0A1Y2VT86_9PEZI	252	259	RpGvtLgL
Marssonina brunnea f. sp. multigermtubi (strain MB_m1)	K1WYV3	K1WYV3_MARBU Uncharacterized protein	yes	yes		A0A1Y2VT86-A0A1Y2VT86_9PEZI	274	281	KvGasFtF	yes
Marssonina coronariae	A0A218ZF29	A0A218ZF29_9HELO Uncharacterized protein	yes	yes
Metarhizium acridum (strain CQMa 102)	E9DU67	E9DU67_METAQ Outer mitochondrial membrane protein porin	yes	yes		G2WRT9-G2WRT9_VERDV	212	219	KtGnnVgL
Metarhizium album (strain ARSEF 1941)	A0A0B2WM91	A0A0B2WM91_METAS Outer mitochondrial membrane protein porin	yes	yes		G2WRT9-G2WRT9_VERDV	252	259	RpGvtLgL
Metarhizium rileyi	A0A5C6G6P0	A0A5C6G6P0_9HYPO Porin por1	yes	yes		G2WRT9-G2WRT9_VERDV	274	281	KlGasFtF	yes
Metarhizium robertsii	A0A0A1V2Q8	A0A0A1V2Q8_9HYPO Eukaryotic porin family protein	yes	yes
Microdochium bolleyi	A0A136IS28	A0A136IS28_9PEZI Eukaryotic porin/Tom40	yes	yes		A0A1V1T682-A0A1V1T682_9FUNG	108	115	NtGakLnL
Monilinia fructicola	A0A5M9JPZ7	A0A5M9JPZ7_MONFR Uncharacterized protein	yes			A0A1V1T682-A0A1V1T682_9FUNG	212	219	KsGntVgL
Monilinia fructigena	A0A395IYI2	A0A395IYI2_9HELO Uncharacterized protein	yes			A0A1V1T682-A0A1V1T682_9FUNG	252	259	RpGvtVgI
Monosporascus sp. CRB-8-3	A0A4Q4X5Q3	A0A4Q4X5Q3_9PEZI Uncharacterized protein	yes	yes		A0A1V1T682-A0A1V1T682_9FUNG	274	281	KvGasFtF	yes
Monosporascus sp. MC13-8B	A0A4Q4VC56	A0A4Q4VC56_9PEZI Uncharacterized protein	yes	yes
Myceliophthora thermophila (strain ATCC 42464 / BCRC 31852 / DSM 1799)	G2Q8B8	G2Q8B8_MYCTT Uncharacterized protein	yes	yes		A0A1W2TXF5-A0A1W2TXF5_ROSNE	108	115	NtGakLnL
Neosartorya fischeri (strain ATCC 1020 / DSM 3700 / CBS 544.65 / FGSC A1164 / JCM 1740 / NRRL 181 / WB 181)	A1CXT7	A1CXT7_NEOFI Outer mitochondrial membrane protein porin	yes	yes		A0A1W2TXF5-A0A1W2TXF5_ROSNE	212	219	KsGnaVgL
Neurospora crassa (strain ATCC 24698 / 74-OR23-1A / CBS 708.71 / DSM 1257 / FGSC 987)	P07144	VDAC_NEUCR Mitochondrial outer membrane protein porin	yes	yes		A0A1W2TXF5-A0A1W2TXF5_ROSNE	252	259	RpGvtVgI
Neurospora tetrasperma (strain FGSC 2508 / ATCC MYA-4615 / P0657)	F8MBE5	F8MBE5_NEUT8 Mitochondrial outer membrane protein porin	yes	yes		A0A1W2TXF5-A0A1W2TXF5_ROSNE	274	281	KvGasFtF	yes
Oidiodendron maius Zn	A0A0C3GV78	A0A0C3GV78_9PEZI Uncharacterized protein	yes	yes
Ophiocordyceps australis	A0A2C5YZI2	A0A2C5YZI2_9HYPO Uncharacterized protein	yes	yes		A0A4Q4X5Q3-A0A4Q4X5Q3_9PEZI	108	115	NkGakLnL
Paracoccidioides brasiliensis	A0A1D2J7V2	A0A1D2J7V2_PARBR Uncharacterized protein	yes	yes		A0A4Q4X5Q3-A0A4Q4X5Q3_9PEZI	212	219	KsGntVgL
Penicillium sp. 'occitanis'	A0A2H3IB96	A0A2H3IB96_9EURO Porin, eukaryotic type	yes	yes		A0A4Q4X5Q3-A0A4Q4X5Q3_9PEZI	252	259	RsGvtLgL
Penicillium subrubescens	A0A1Q5T6R1	A0A1Q5T6R1_9EURO Mitochondrial outer membrane protein porin	yes	yes		A0A4Q4X5Q3-A0A4Q4X5Q3_9PEZI	274	281	KvGasLtF	yes
Pochonia chlamydosporia 123	A0A4V2EN22	A0A4V2EN22_METCM Outer mitochondrial membrane protein porin	yes	yes
Podospora anserina (strain S / ATCC MYA-4624 / DSM 980 / FGSC 10383)	B2B736	B2B736_PODAN Podospora anserina S mat+ genomic DNA chromosome 2, supercontig 2	yes	yes		A0A1Y2X5N2-A0A1Y2X5N2_9PEZI	108	115	QkGfkLnL
Podospora comata	A0A447C2A4	A0A447C2A4_9PEZI Outer mitochondrial membrane protein porin	yes	yes		A0A1Y2X5N2-A0A1Y2X5N2_9PEZI	212	219	KsGsaVgL
Pseudallescheria apiosperma	A0A084FUL1	A0A084FUL1_PSEDA Uncharacterized protein	yes	yes		A0A1Y2X5N2-A0A1Y2X5N2_9PEZI	252	259	RpGvtLgL
Pseudogymnoascus sp. VKM F-4513 (FW-928)	A0A094BGV8	A0A094BGV8_9PEZI Uncharacterized protein	yes	yes		A0A1Y2X5N2-A0A1Y2X5N2_9PEZI	274	281	KvGasFtF	yes
Purpureocillium lilacinum	A0A179GBU1	A0A179GBU1_PURLI Outer mitochondrial membrane protein porin	yes	yes
Rasamsonia emersonii CBS 393.64	A0A0F4YHV6	A0A0F4YHV6_TALEM Outer mitochondrial membrane protein porin	yes	yes		A0A4Q4VC56-A0A4Q4VC56_9PEZI	108	115	NkGakLnL
Rosellinia necatrix	A0A1W2TXF5	A0A1W2TXF5_ROSNE Putative mitochondrial outer membrane protein porin	yes	yes		A0A4Q4VC56-A0A4Q4VC56_9PEZI	212	219	KsGntVgL
Sclerotinia sclerotiorum (strain ATCC 18683 / 1980 / Ss-1)	A0A1D9QBL6	A0A1D9QBL6_SCLS1 Uncharacterized protein	yes	yes		A0A4Q4VC56-A0A4Q4VC56_9PEZI	252	259	RsGvtLgL
Sodiomyces alkalinus F11	A0A3N2Q3B1	A0A3N2Q3B1_9PEZI Outer mitochondrial membrane protein porin	yes	yes		A0A4Q4VC56-A0A4Q4VC56_9PEZI	274	281	KvGasLtF	yes
Sordaria macrospora (strain ATCC MYA-333 / DSM 997 / K(L3346) / K-hell)	F7W451	F7W451_SORMK WGS project CABT00000000 data, contig 2.26	yes	yes
Talaromyces atroroseus	A0A225AZX0	A0A225AZX0_9EURO Mitochondrial outer membrane protein porin	yes	yes		M7TJ54-M7TJ54_EUTLA	108	115	NtGakVnL
Talaromyces marneffei	A0A7C8LIG7	A0A7C8LIG7_TALMA Uncharacterized protein	yes	yes		M7TJ54-M7TJ54_EUTLA	212	219	KsGskVgL
Thermothielavioides terrestris	A0A3S4EWF8	A0A3S4EWF8_9PEZI 1a468c0c-0f8b-4e6d-b957-ed5b62f9b4a5	yes	yes		M7TJ54-M7TJ54_EUTLA	252	259	RpGvtLgI
Torrubiella hemipterigena	A0A0A1TS76	A0A0A1TS76_9HYPO Putative Mitochondrial outer membrane protein porin	yes	yes		M7TJ54-M7TJ54_EUTLA	274	281	KvGtsFtF	yes
Trichoderma citrinoviride	A0A2T4BKE4	A0A2T4BKE4_9HYPO Uncharacterized protein	yes	yes
Trichoderma gamsii	A0A2K0TE47	A0A2K0TE47_9HYPO Uncharacterized protein	yes	yes		A0A2C6AKH1-A0A2C6AKH1_9HYPO	212	219	KtGntVgL
Trichoderma guizhouense	A0A1T3C7Y6	A0A1T3C7Y6_9HYPO Mitochondrial outer membrane protein porin	yes	yes		A0A2C6AKH1-A0A2C6AKH1_9HYPO	252	259	ReGvtLgL
Trichoderma harzianum	A0A2N1L6W8	A0A2N1L6W8_TRIHA Uncharacterized protein	yes	yes		A0A2C6AKH1-A0A2C6AKH1_9HYPO	274	281	KlGasFtF	yes
Trichoderma longibrachiatum ATCC 18648	A0A2T4C9K4	A0A2T4C9K4_TRILO Uncharacterized protein	yes	yes
Trichoderma parareesei	A0A2H2ZNE9	A0A2H2ZNE9_TRIPA Porin, outer mitochondrial membrane protein	yes	yes		A0A428NCZ9-A0A428NCZ9_9HYPO	212	219	KtGntVgL
Trichophyton rubrum	A0A178F451	A0A178F451_TRIRU Outer mitochondrial membrane protein porin	yes	yes		A0A428NCZ9-A0A428NCZ9_9HYPO	252	259	ReGvtLgL
Trichophyton soudanense CBS 452.61	A0A022XSC2	A0A022XSC2_TRISD Uncharacterized protein	yes	yes		A0A428NCZ9-A0A428NCZ9_9HYPO	274	281	KlGasFtF	yes
Uncinocarpus reesii (strain UAMH 1704)	C4JSX3	C4JSX3_UNCRE Outer mitochondrial membrane protein porin	yes	yes
Ustilaginoidea virens	A0A1B5KVZ1	A0A1B5KVZ1_USTVR Uncharacterized protein	yes	yes		A0A2N1L6W8-A0A2N1L6W8_TRIHA	252	259	ReGvtLgL
Valsa mali	A0A194WCU7	A0A194WCU7_9PEZI Mitochondrial outer membrane protein porin	yes	yes		A0A2N1L6W8-A0A2N1L6W8_TRIHA	274	281	KlGasFtF	yes
Valsa sordida	A0A423VRW3	A0A423VRW3_9PEZI Uncharacterized protein	yes	yes
Verticillium dahliae (strain VdLs.17 / ATCC MYA-4575 / FGSC 10137)	G2WRT9	G2WRT9_VERDV Outer mitochondrial membrane protein porin	yes	yes		A0A428SXE0-A0A428SXE0_9HYPO	212	219	KtGntVgL
Xylona heveae (strain CBS 132557 / TC161)	A0A165J3P7	A0A165J3P7_XYLHT Outer mitochondrial membrane protein porin	yes	yes		A0A428SXE0-A0A428SXE0_9HYPO	252	259	ReGvtLgL
						A0A428SXE0-A0A428SXE0_9HYPO	274	281	KlGasFtF	yes
		Total with signal in b19	100			A0A428QA44-A0A428QA44_9HYPO	212	219	KtGntVgL
		Total with signals in both b18 and b19	98			A0A428QA44-A0A428QA44_9HYPO	252	259	ReGvtLgL
		Total without signal In b19	0			A0A428QA44-A0A428QA44_9HYPO	274	281	KlGasFtF	yes
		Total sequences	100
						A0A3M2RMI7-A0A3M2RMI7_9HYPO	212	219	KtGntVgL
						A0A3M2RMI7-A0A3M2RMI7_9HYPO	252	259	ReGvtLgL
						A0A3M2RMI7-A0A3M2RMI7_9HYPO	274	281	KlGasFtF	yes
						A0A1T3C7Y6-A0A1T3C7Y6_9HYPO	252	259	ReGvtLgL
						A0A1T3C7Y6-A0A1T3C7Y6_9HYPO	274	281	KlGasFtF	yes
						A0A430L2V1-A0A430L2V1_9HYPO	212	219	KtGntVgL
						A0A430L2V1-A0A430L2V1_9HYPO	252	259	ReGvtLgL
						A0A430L2V1-A0A430L2V1_9HYPO	274	281	KlGasFtF	yes
						G9MHY1-G9MHY1_HYPVG	252	259	ReGvtLgL
						G9MHY1-G9MHY1_HYPVG	274	281	KlGasFtF	yes
						A0A179GBU1-A0A179GBU1_PURLI	212	219	KtGntVgL
						A0A179GBU1-A0A179GBU1_PURLI	252	259	ReGvtLgL
						A0A179GBU1-A0A179GBU1_PURLI	274	281	KlGasFtF	yes
						A0A1L7TC90-A0A1L7TC90_FUSMA	212	219	KtGnaVgL
						A0A1L7TC90-A0A1L7TC90_FUSMA	252	259	ReGvtLgL
						A0A1L7TC90-A0A1L7TC90_FUSMA	274	281	KlGasFtF	yes
						A0A559L1R9-A0A559L1R9_FUSOX	212	219	KtGnaVgL
						A0A559L1R9-A0A559L1R9_FUSOX	252	259	ReGvtLgL
						A0A559L1R9-A0A559L1R9_FUSOX	274	281	KlGasFtF	yes
						A0A420SN70-A0A420SN70_GIBIN	212	219	KtGnaVgL
						A0A420SN70-A0A420SN70_GIBIN	252	259	ReGvtLgL
						A0A420SN70-A0A420SN70_GIBIN	274	281	KlGasFtF	yes
						I1RZS9-I1RZS9_GIBZE	212	219	KtGnaVgL
						I1RZS9-I1RZS9_GIBZE	252	259	ReGvtLgL
						I1RZS9-I1RZS9_GIBZE	274	281	KlGasFtF	yes
						W7LL51-W7LL51_GIBM7	212	219	KtGnaVgL
						W7LL51-W7LL51_GIBM7	252	259	ReGvtLgL
						W7LL51-W7LL51_GIBM7	274	281	KlGasFtF	yes
						S0E4U8-S0E4U8_GIBF5	212	219	KtGnaVgL
						S0E4U8-S0E4U8_GIBF5	252	259	ReGvtLgL
						S0E4U8-S0E4U8_GIBF5	274	281	KlGasFtF	yes
						A0A1B8B881-A0A1B8B881_FUSPO	212	219	KtGnaVgL
						A0A1B8B881-A0A1B8B881_FUSPO	252	259	ReGvtLgL
						A0A1B8B881-A0A1B8B881_FUSPO	274	281	KlGasFtF	yes
						A0A2K0WBF9-A0A2K0WBF9_GIBNY	212	219	KtGnaVgL
						A0A2K0WBF9-A0A2K0WBF9_GIBNY	252	259	ReGvtLgL
						A0A2K0WBF9-A0A2K0WBF9_GIBNY	274	281	KlGasFtF	yes
						A0A2T4C9K4-A0A2T4C9K4_TRILO	252	259	ReGvtLgL
						A0A2T4C9K4-A0A2T4C9K4_TRILO	274	281	KlGasFtF	yes
						A0A024SAF9-A0A024SAF9_HYPJR	252	259	ReGvtLgL
						A0A024SAF9-A0A024SAF9_HYPJR	274	281	KlGasFtF	yes
						A0A2T4BKE4-A0A2T4BKE4_9HYPO	252	259	ReGvtLgL
						A0A2T4BKE4-A0A2T4BKE4_9HYPO	274	281	KlGasFtF	yes
						A0A2H2ZNE9-A0A2H2ZNE9_TRIPA	252	259	ReGvtLgL
						A0A2H2ZNE9-A0A2H2ZNE9_TRIPA	274	281	KlGasFtF	yes
						A0A5C6G6P0-A0A5C6G6P0_9HYPO	212	219	KtGntVgL
						A0A5C6G6P0-A0A5C6G6P0_9HYPO	252	259	ReGvtLgL
						A0A5C6G6P0-A0A5C6G6P0_9HYPO	274	281	KlGasFtF	yes
						A0A2K0TE47-A0A2K0TE47_9HYPO	252	259	ReGvtLgL
						A0A2K0TE47-A0A2K0TE47_9HYPO	274	281	KlGasFtF	yes
						G9NVZ8-G9NVZ8_HYPAI	252	259	ReGvtLgL
						G9NVZ8-G9NVZ8_HYPAI	274	281	KlGasFtF	yes
						A0A4V2EN22-A0A4V2EN22_METCM	212	219	KtGntVgL
						A0A4V2EN22-A0A4V2EN22_METCM	252	259	ReGvtLgL
						A0A4V2EN22-A0A4V2EN22_METCM	274	281	KlGasFtF	yes
						E9DU67-E9DU67_METAQ	212	219	KtGntVgL
						E9DU67-E9DU67_METAQ	252	259	ReGvtLgL
						E9DU67-E9DU67_METAQ	274	281	KlGasFtF	yes
						A0A1B5KVZ1-A0A1B5KVZ1_USTVR	212	219	KtGntVgL
						A0A1B5KVZ1-A0A1B5KVZ1_USTVR	252	259	ReGvtLgL
						A0A1B5KVZ1-A0A1B5KVZ1_USTVR	274	281	KlGasFtF	yes
						A0A136IS28-A0A136IS28_9PEZI	109	116	SkGakLnL
						A0A136IS28-A0A136IS28_9PEZI	253	260	RpGvtLgL
						A0A136IS28-A0A136IS28_9PEZI	275	282	KvGasFtF	yes
						A0A0A1V2Q8-A0A0A1V2Q8_9HYPO	212	219	KtGnaVgL
						A0A0A1V2Q8-A0A0A1V2Q8_9HYPO	252	259	ReGvtLgL
						A0A0A1V2Q8-A0A0A1V2Q8_9HYPO	274	281	KlGasFtF	yes
						A0A166ZHY1-A0A166ZHY1_9HYPO	212	219	KtGnaVgL
						A0A166ZHY1-A0A166ZHY1_9HYPO	252	259	ReGvtLgL
						A0A166ZHY1-A0A166ZHY1_9HYPO	274	281	KlGasFtF	yes
						A0A447C2A4-A0A447C2A4_9PEZI	213	220	KtGntVgL
						A0A447C2A4-A0A447C2A4_9PEZI	253	260	RdGvkLgL
						A0A447C2A4-A0A447C2A4_9PEZI	275	282	KvGtsLtF	yes
						B2B736-B2B736_PODAN	213	220	KtGntVgL
						B2B736-B2B736_PODAN	253	260	RdGvkLgL
						B2B736-B2B736_PODAN	275	282	KvGtsLtF	yes
						A0A2S7YBE6-A0A2S7YBE6_BEABA	212	219	KtGnaVgL
						A0A2S7YBE6-A0A2S7YBE6_BEABA	252	259	ReGvtLgL
						A0A2S7YBE6-A0A2S7YBE6_BEABA	274	281	KlGasFtF	yes
						A0A2C5XAZ2-A0A2C5XAZ2_9PEZI	108	115	KkGakLnL
						A0A2C5XAZ2-A0A2C5XAZ2_9PEZI	212	219	KtGsaVgL
						A0A2C5XAZ2-A0A2C5XAZ2_9PEZI	252	259	RdGvtLgL
						A0A2C5XAZ2-A0A2C5XAZ2_9PEZI	274	281	KiGtsFtF	yes
						A0A179IEM5-A0A179IEM5_CORDF	212	219	KtGnaVgL
						A0A179IEM5-A0A179IEM5_CORDF	252	259	ReGvtLgL
						A0A179IEM5-A0A179IEM5_CORDF	274	281	KlGasFtF	yes
						A0A168DJ14-A0A168DJ14_CORDF	212	219	KtGnaVgL
						A0A168DJ14-A0A168DJ14_CORDF	252	259	ReGvtLgL
						A0A168DJ14-A0A168DJ14_CORDF	274	281	KlGasFtF	yes
						A0A167QJ25-A0A167QJ25_CORFA	212	219	KtGnaVgL
						A0A167QJ25-A0A167QJ25_CORFA	252	259	ReGvtLgL
						A0A167QJ25-A0A167QJ25_CORFA	274	281	KlGasFtF	yes
						A0A3N2Q3B1-A0A3N2Q3B1_9PEZI	212	219	KtGnnVgL
						A0A3N2Q3B1-A0A3N2Q3B1_9PEZI	252	259	RpGvtLgL
						A0A3N2Q3B1-A0A3N2Q3B1_9PEZI	274	281	KiGgsFtF	yes
						A0A0A1TS76-A0A0A1TS76_9HYPO	212	219	KtGntVgL
						A0A0A1TS76-A0A0A1TS76_9HYPO	252	259	ReGvtLgL
						A0A0A1TS76-A0A0A1TS76_9HYPO	274	281	KlGasFtF	yes
						A0A0B2WM91-A0A0B2WM91_METAS	212	219	KtGnaVgL
						A0A0B2WM91-A0A0B2WM91_METAS	252	259	ReGvtLgL
						A0A0B2WM91-A0A0B2WM91_METAS	274	281	KlGasFtF	yes
						A0A1D9QBL6-A0A1D9QBL6_SCLS1	108	115	KkGakVnL
						A0A1D9QBL6-A0A1D9QBL6_SCLS1	252	259	RpGatLgL
						A0A1D9QBL6-A0A1D9QBL6_SCLS1	274	281	KiGtsFtF	yes
						A0A384JFP6-A0A384JFP6_BOTFB	108	115	KkGakVnL
						A0A384JFP6-A0A384JFP6_BOTFB	252	259	RpGatLgL
						A0A384JFP6-A0A384JFP6_BOTFB	274	281	KiGtsFtF	yes
						A0A5M9JPZ7-A0A5M9JPZ7_MONFR	108	115	KkGakVnL
						A0A5M9JPZ7-A0A5M9JPZ7_MONFR	274	281	KiGtsFtF
						A0A194WCU7-A0A194WCU7_9PEZI	108	115	KkGakFnL
						A0A194WCU7-A0A194WCU7_9PEZI	213	220	TpGgaVgL
						A0A194WCU7-A0A194WCU7_9PEZI	253	260	RpGvtLgI
						A0A194WCU7-A0A194WCU7_9PEZI	275	282	KvGasFtF	yes
						A0A2C5YZI2-A0A2C5YZI2_9HYPO	212	219	KtGntVgL
						A0A2C5YZI2-A0A2C5YZI2_9HYPO	252	259	ReGvtLgL
						A0A2C5YZI2-A0A2C5YZI2_9HYPO	274	281	KlGasFsF	yes
						A0A084FUL1-A0A084FUL1_PSEDA	212	219	KtGsnVgI
						A0A084FUL1-A0A084FUL1_PSEDA	252	259	ReGvtLgL
						A0A084FUL1-A0A084FUL1_PSEDA	274	281	KvGasFtF	yes
						G4ND56-G4ND56_MAGO7	212	219	KiGnsVgL
						G4ND56-G4ND56_MAGO7	252	259	RpGvtFgI
						G4ND56-G4ND56_MAGO7	274	281	KvGtsFtF	yes
						A0A395IYI2-A0A395IYI2_9HELO	108	115	KkGakVnL
						A0A395IYI2-A0A395IYI2_9HELO	274	281	KiGtsFtF
						A0A423VRW3-A0A423VRW3_9PEZI	108	115	KkGakLnL
						A0A423VRW3-A0A423VRW3_9PEZI	213	220	TpGgaVgL
						A0A423VRW3-A0A423VRW3_9PEZI	253	260	RpGvtLgI
						A0A423VRW3-A0A423VRW3_9PEZI	275	282	KvGasFtF	yes
						A0A2V1CFC3-A0A2V1CFC3_9HELO	108	115	NkGakFnL
						A0A2V1CFC3-A0A2V1CFC3_9HELO	212	219	KsGnqVgL
						A0A2V1CFC3-A0A2V1CFC3_9HELO	252	259	RpGvtLgL
						A0A2V1CFC3-A0A2V1CFC3_9HELO	274	281	KiGtsFvF	yes
						A0A218ZF29-A0A218ZF29_9HELO	108	115	NkGakFnL
						A0A218ZF29-A0A218ZF29_9HELO	212	219	KsGnqVgL
						A0A218ZF29-A0A218ZF29_9HELO	252	259	RpGvtLgL
						A0A218ZF29-A0A218ZF29_9HELO	274	281	KiGtsFvF	yes
						A0A0M8N560-A0A0M8N560_9HYPO	106	113	TaGkgVkF
						A0A0M8N560-A0A0M8N560_9HYPO	252	259	ReGvtLgL
						A0A0M8N560-A0A0M8N560_9HYPO	274	281	KlGasFtF	yes
						N1J9C8-N1J9C8_BLUG1	252	259	RpGvtLgL
						N1J9C8-N1J9C8_BLUG1	274	281	KiGtsFtF	yes
						A0A0C3GV78-A0A0C3GV78_9PEZI	252	259	RpGvtLgL
						A0A0C3GV78-A0A0C3GV78_9PEZI	274	281	KiGtsFvF	yes
						A0A2J6RZN1-A0A2J6RZN1_9HELO	212	219	KaGnqVgL
						A0A2J6RZN1-A0A2J6RZN1_9HELO	252	259	RpGvtLgL
						A0A2J6RZN1-A0A2J6RZN1_9HELO	274	281	KvGtsFtF	yes
						K1WYV3-K1WYV3_MARBU	212	219	KsGnqVgL
						K1WYV3-K1WYV3_MARBU	252	259	RpGvtLgL
						K1WYV3-K1WYV3_MARBU	274	281	KiGtsFqF	yes
						A0A094BGV8-A0A094BGV8_9PEZI	212	219	KsGsnVgL
						A0A094BGV8-A0A094BGV8_9PEZI	252	259	ReGvtLgL
						A0A094BGV8-A0A094BGV8_9PEZI	274	281	KiGasFtF	yes
						A0A225AZX0-A0A225AZX0_9EURO	109	116	SkGakLnL
						A0A225AZX0-A0A225AZX0_9EURO	213	220	KaGntVgL
						A0A225AZX0-A0A225AZX0_9EURO	253	260	RpGvtLgL
						A0A225AZX0-A0A225AZX0_9EURO	275	282	KvGasFtF	yes
						A0A2B7ZIP4-A0A2B7ZIP4_9EURO	109	116	SkGakLnL
						A0A2B7ZIP4-A0A2B7ZIP4_9EURO	213	220	KvGntVgL
						A0A2B7ZIP4-A0A2B7ZIP4_9EURO	253	260	RpGvtLgL
						A0A2B7ZIP4-A0A2B7ZIP4_9EURO	275	282	KvGasFtF	yes
						A0A179UTY4-A0A179UTY4_BLAGS	109	116	SkGakLnL
						A0A179UTY4-A0A179UTY4_BLAGS	213	220	KvGntVgL
						A0A179UTY4-A0A179UTY4_BLAGS	253	260	RpGvtLgL
						A0A179UTY4-A0A179UTY4_BLAGS	275	282	KvGasFtF	yes
						F2TUB3-F2TUB3_AJEDA	109	116	SkGakLnL
						F2TUB3-F2TUB3_AJEDA	213	220	KvGntVgL
						F2TUB3-F2TUB3_AJEDA	253	260	RpGvtLgL
						F2TUB3-F2TUB3_AJEDA	275	282	KvGasFtF	yes
						A0A165J3P7-A0A165J3P7_XYLHT	108	115	SkGakLnL
						A0A165J3P7-A0A165J3P7_XYLHT	212	219	KsGdkVgL
						A0A165J3P7-A0A165J3P7_XYLHT	252	259	RpGvtLgL
						A0A165J3P7-A0A165J3P7_XYLHT	274	281	KvGasFtF	yes
						Q0MYQ4-Q0MYQ4_COCPO	109	116	SkGakLnL
						Q0MYQ4-Q0MYQ4_COCPO	213	220	KaGntVgL
						Q0MYQ4-Q0MYQ4_COCPO	253	260	RpGvtLgL
						Q0MYQ4-Q0MYQ4_COCPO	275	282	KvGasFtF	yes
						A0A2H3IB96-A0A2H3IB96_9EURO	109	116	SkGakLnL
						A0A2H3IB96-A0A2H3IB96_9EURO	213	220	KaGnnVgL
						A0A2H3IB96-A0A2H3IB96_9EURO	253	260	RpGvtLgL
						A0A2H3IB96-A0A2H3IB96_9EURO	275	282	KvGasFtF	yes
						A0A1L9X294-A0A1L9X294_ASPA1	109	116	SkGakLnL
						A0A1L9X294-A0A1L9X294_ASPA1	182	189	TaGnnLtV
						A0A1L9X294-A0A1L9X294_ASPA1	213	220	KtGnsVgL
						A0A1L9X294-A0A1L9X294_ASPA1	253	260	RpGvtLgL
						A0A1L9X294-A0A1L9X294_ASPA1	275	282	KvGasFtF	yes
						C4JSX3-C4JSX3_UNCRE	109	116	SkGakLnL
						C4JSX3-C4JSX3_UNCRE	213	220	KaGntVgL
						C4JSX3-C4JSX3_UNCRE	253	260	RpGvtLgL
						C4JSX3-C4JSX3_UNCRE	275	282	KvGasFtF	yes
						A0A5M8PMP2-A0A5M8PMP2_9LECA	253	260	RqGatLgL
						A0A5M8PMP2-A0A5M8PMP2_9LECA	275	282	KvGasFtF	yes
						A0A1U8QU18-A0A1U8QU18_EMENI	109	116	SkGakLnL
						A0A1U8QU18-A0A1U8QU18_EMENI	213	220	KtGnsVgL
						A0A1U8QU18-A0A1U8QU18_EMENI	253	260	RpGvtLgL
						A0A1U8QU18-A0A1U8QU18_EMENI	275	282	KvGasFtF	yes
						A0A0F4YHV6-A0A0F4YHV6_TALEM	109	116	SkGakLnL
						A0A0F4YHV6-A0A0F4YHV6_TALEM	213	220	KaGnsVgL
						A0A0F4YHV6-A0A0F4YHV6_TALEM	253	260	RpGvtLgL
						A0A0F4YHV6-A0A0F4YHV6_TALEM	275	282	KvGasFtF	yes
						A0A022XSC2-A0A022XSC2_TRISD	109	116	SkGakLnL
						A0A022XSC2-A0A022XSC2_TRISD	213	220	KsGntVgL
						A0A022XSC2-A0A022XSC2_TRISD	253	260	RpGvtLgL
						A0A022XSC2-A0A022XSC2_TRISD	275	282	KvGasFtF	yes
						E5R400-E5R400_ARTGP	109	116	SkGakLnL
						E5R400-E5R400_ARTGP	213	220	KsGntVgL
						E5R400-E5R400_ARTGP	253	260	RpGvtLgL
						E5R400-E5R400_ARTGP	275	282	KvGasFtF	yes
						A1CXT7-A1CXT7_NEOFI	109	116	SkGakLnL
						A1CXT7-A1CXT7_NEOFI	182	189	TaGnnLtV
						A1CXT7-A1CXT7_NEOFI	213	220	KaGnsVgL
						A1CXT7-A1CXT7_NEOFI	253	260	RpGvtLgL
						A1CXT7-A1CXT7_NEOFI	275	282	KvGasFtF	yes
						A0A1D2J7V2-A0A1D2J7V2_PARBR	109	116	SkGakLnL
						A0A1D2J7V2-A0A1D2J7V2_PARBR	213	220	KvGntVgL
						A0A1D2J7V2-A0A1D2J7V2_PARBR	253	260	RpGvtLgL
						A0A1D2J7V2-A0A1D2J7V2_PARBR	275	282	KvGasFtF	yes
						A0A7C8LIG7-A0A7C8LIG7_TALMA	109	116	SkGakLnL
						A0A7C8LIG7-A0A7C8LIG7_TALMA	213	220	KaGnnVgL
						A0A7C8LIG7-A0A7C8LIG7_TALMA	253	260	RpGvtLgL
						A0A7C8LIG7-A0A7C8LIG7_TALMA	275	282	KvGasFtF	yes
						A0A178F451-A0A178F451_TRIRU	109	116	SkGakLnL
						A0A178F451-A0A178F451_TRIRU	213	220	KsGntVgL
						A0A178F451-A0A178F451_TRIRU	253	260	RpGvtLgL
						A0A178F451-A0A178F451_TRIRU	275	282	KvGasFtF	yes
						A0A1Q5T6R1-A0A1Q5T6R1_9EURO	109	116	SkGakLnL
						A0A1Q5T6R1-A0A1Q5T6R1_9EURO	213	220	TsGnaVgL
						A0A1Q5T6R1-A0A1Q5T6R1_9EURO	253	260	RpGvtLgL
						A0A1Q5T6R1-A0A1Q5T6R1_9EURO	275	282	KvGasFtF	yes
						A0A0M9F162-A0A0M9F162_FUSLA	212	219	KtGnaVgL
						A0A0M9F162-A0A0M9F162_FUSLA	252	259	ReGvtLgL
						A0A0M9F162-A0A0M9F162_FUSLA	274	281	KlGasFtF	yes
						A0A2L2T7I1-A0A2L2T7I1_9HYPO	212	219	KtGnaVgL
						A0A2L2T7I1-A0A2L2T7I1_9HYPO	252	259	ReGvtLgL
						A0A2L2T7I1-A0A2L2T7I1_9HYPO	274	281	KlGasFtF	yes
						A0A2J6QLN5-A0A2J6QLN5_9HELO	212	219	KaGsqVgL
						A0A2J6QLN5-A0A2J6QLN5_9HELO	252	259	RpGvtLgL
						A0A2J6QLN5-A0A2J6QLN5_9HELO	274	281	KvGtsFtF	yes
			}
						Total with b-signal in b19				Total with 2 b-signals
						100				98

## Sheet: Yeasts
Sequence Information						ProSite Data
Organism name (strain)	Accession Number	Protein information	b-signal in b19	b-signal in b18		Accession Number	Start	End	Sequence	b-signal in b18
				and b19						and b19
Ashbya aceri	R9XDG5	R9XDG5_ASHAC AaceriADL247Cp	yes	yes
Ashbya gossypii (strain ATCC 10895 / CBS 109.51 / FGSC 9923 / NRRL Y-1056)	Q75B24	Q75B24_ASHGO ADL247Cp	yes	yes		sp-P04840-VDAC1_YEAST	252	259	RpGvtLgV
Candida albicans (strain SC5314 / ATCC MYA-2876)	P83781	VDAC_CANAL Mitochondrial outer membrane protein porin	yes	yes		sp-P04840-VDAC1_YEAST	274	281	KlGwsLsF	yes
Candida dubliniensis (strain CD36 / ATCC MYA-646 / CBS 7987 / NCPF 3949 / NRRL Y-17841)	B9W7I5	B9W7I5_CANDC Outer mitochondrial membrane protein porin, putative	yes	yes
Candida glabrata (strain ATCC 2001 / CBS 138 / JCM 3761 / NBRC 0622 / NRRL Y-65)	Q6FNQ4	Q6FNQ4_CANGA Uncharacterized protein	yes	yes		tr-A0A6C1DYF0-A0A6C1DYF0_SACPS	252	259	RpGvtLgV
Cyberlindnera fabianii	A0A1V2LD40	A0A1V2LD40_CYBFA Mitochondrial outer membrane protein porin	yes	yes		tr-A0A6C1DYF0-A0A6C1DYF0_SACPS	274	281	KlGwsLsF	yes
Cyberlindnera jadinii (strain ATCC 18201 / CBS 1600 / BCRC 20928 / JCM 3617 / NBRC 0987 / NRRL Y-1542)	A0A1E4SA38	A0A1E4SA38_CYBJN Uncharacterized protein	yes	yes
Debaryomyces fabryi	A0A0V1PRB3	A0A0V1PRB3_9ASCO Mitochondrial outer membrane protein porin	yes	yes		tr-A0A0L8VJJ6-A0A0L8VJJ6_9SACH	252	259	RpGvtLgV
Debaryomyces hansenii (strain ATCC 36239 / CBS 767 / BCRC 21394 / JCM 1990 / NBRC 0083 / IGC 2968)	Q6BRG9	Q6BRG9_DEBHA DEHA2D16456p	yes	yes		tr-A0A0L8VJJ6-A0A0L8VJJ6_9SACH	274	281	KlGwsLsF	yes
Eremothecium cymbalariae (strain CBS 270.75 / DBVPG 7215 / KCTC 17166 / NRRL Y-17582)	G8JRL6	G8JRL6_ERECY Uncharacterized protein	yes	yes
Eremothecium sinecaudum	A0A109UXM2	A0A109UXM2_9SACH HFL330Wp	yes	yes		tr-J6EES2-J6EES2_SACK1	252	259	RpGvtLgV
Hanseniaspora osmophila	A0A1E5RP18	A0A1E5RP18_9ASCO Mitochondrial outer membrane protein porin 1	yes	yes		tr-J6EES2-J6EES2_SACK1	274	281	KlGwsLsF	yes
Kazachstania africana (strain ATCC 22294 / BCRC 22015 / CBS 2517 / CECT 1963 / NBRC 1671 / NRRL Y-8276)	H2B0S1	H2B0S1_KAZAF Uncharacterized protein	yes	yes
Kazachstania naganishii (strain ATCC MYA-139 / BCRC 22969 / CBS 8797 / KCTC 17520 / NBRC 10181 / NCYC 3082 / Yp74L-3)	J7RQC7	J7RQC7_KAZNA Uncharacterized protein	yes	yes		tr-J8PX58-J8PX58_SACAR	252	259	RpGvtLgV
Kazachstania saulgeensis	A0A1X7R4G5	A0A1X7R4G5_9SACH Similar to Saccharomyces cerevisiae YIL114C POR2 Putative mitochondrial porin (Voltage-dependent anion channel)	yes	yes		tr-J8PX58-J8PX58_SACAR	274	281	KlGwsLsF	yes
Kluyveromyces dobzhanskii CBS 2104	A0A0A8L8U2	A0A0A8L8U2_9SACH WGS project CCBQ000000000 data, contig 00015	yes	yes
Kluyveromyces lactis (strain ATCC 8585 / CBS 2359 / DSM 70799 / NBRC 1267 / NRRL Y-1140 / WM37)	Q6CLE8	Q6CLE8_KLULA KLLA0F03553p	yes	yes		tr-A0A0L8RCB7-A0A0L8RCB7_SACEU	36	43	SnGikFaL
Kluyveromyces marxianus (strain DMKU3-1042 / BCC 29191 / NBRC 104275)	W0TJY9	W0TJY9_KLUMD Mitochondrial outer membrane protein porin 1	yes	yes		tr-A0A0L8RCB7-A0A0L8RCB7_SACEU	252	259	RpGvtLgV
Lachancea dasiensis	A0A1G4JEL8	A0A1G4JEL8_9SACH LADA_0E10242g1_1	yes	yes		tr-A0A0L8RCB7-A0A0L8RCB7_SACEU	274	281	KlGwsLsF	yes
Lachancea fermentati	A0A1G4MDP2	A0A1G4MDP2_LACFM LAFE_0E11716g1_1	yes	yes
Lachancea lanzarotensis	A0A0C7MWW6	A0A0C7MWW6_9SACH LALA0S04e09098g1_1	yes	yes		tr-A0A7H9B1K7-A0A7H9B1K7_ZYGMR	36	43	KnGvkFnL
Lachancea meyersii CBS 8951	A0A1G4J8Q5	A0A1G4J8Q5_9SACH LAME_0D05600g1_1	yes	yes		tr-A0A7H9B1K7-A0A7H9B1K7_ZYGMR	250	257	RpGvtLgV
Lachancea mirantina	A0A1G4J4L5	A0A1G4J4L5_9SACH LAMI_0C07976g1_1	yes	yes		tr-A0A7H9B1K7-A0A7H9B1K7_ZYGMR	272	279	KlGgsLsF	yes
Lachancea nothofagi CBS 11611	A0A1G4KLI0	A0A1G4KLI0_9SACH LANO_0H07338g1_1	yes	yes
Lachancea quebecensis	A0A0P1KV40	A0A0P1KV40_9SACH LAQU0S13e00848g1_1	yes	yes		tr-A0A1Q3AK18-A0A1Q3AK18_ZYGRO	36	43	KnGvkFaL
Lachancea sp. CBS 6924	A0A1G4JTY9	A0A1G4JTY9_9SACH LAFA_0F21176g1_1	yes	yes		tr-A0A1Q3AK18-A0A1Q3AK18_ZYGRO	250	257	RaGvtLgV
Lachancea thermotolerans (strain ATCC 56472 / CBS 6340 / NRRL Y-8284)	C5DMK4	C5DMK4_LACTC KLTH0G09658p	yes	yes		tr-A0A1Q3AK18-A0A1Q3AK18_ZYGRO	272	279	KlGgsLsF	yes
Naumovozyma castellii (strain ATCC 76901 / BCRC 22586 / CBS 4309 / NBRC 1992 / NRRL Y-12630)	G0V9V9	G0V9V9_NAUCC Uncharacterized protein	yes	yes
Naumovozyma dairenensis (strain ATCC 10597 / BCRC 20456 / CBS 421 / NBRC 0211 / NRRL Y-12639)	G0W6J4	G0W6J4_NAUDC Uncharacterized protein	yes	yes		tr-A0A4C2E2V0-A0A4C2E2V0_9SACH	36	43	KnGvkFaL
Pichia sorbitophila (strain ATCC MYA-4447 / BCRC 22081 / CBS 7064 / NBRC 10061 / NRRL Y-12695)	G8YDT6	G8YDT6_PICSO Piso0_001233 protein	yes	yes		tr-A0A4C2E2V0-A0A4C2E2V0_9SACH	250	257	RaGvtLgV
Saccharomyces arboricola (strain H-6 / AS 2.3317 / CBS 10644)	J8PX58	J8PX58_SACAR Por1p	yes	yes		tr-A0A4C2E2V0-A0A4C2E2V0_9SACH	272	279	KlGgsLsF	yes
Saccharomyces boulardii (nom. inval.)	A0A0L8VJJ6	A0A0L8VJJ6_9SACH POS5p Mitochondrial NADH kinase	yes	yes
Saccharomyces cerevisiae (strain ATCC 204508 / S288c)	P04840	VDAC1_YEAST Mitochondrial outer membrane protein porin 1	yes	yes		tr-G8ZS04-G8ZS04_TORDC	36	43	KnGvkFdL
Saccharomyces cerevisiae (strain ATCC 204508 / S288c)	P40478	VDAC2_YEAST Mitochondrial outer membrane protein porin 2	yes	yes		tr-G8ZS04-G8ZS04_TORDC	250	257	RpGvtLgV
Saccharomyces eubayanus	A0A0L8RCB7	A0A0L8RCB7_SACEU POR1-like protein	yes	yes		tr-G8ZS04-G8ZS04_TORDC	272	279	KiGssLsF	yes
Saccharomyces eubayanus	A0A0L8RH81	A0A0L8RH81_SACEU POR2-like protein	yes	yes
Saccharomyces kudriavzevii (strain ATCC MYA-4449 / AS 2.2408 / CBS 8840 / NBRC 1802 / NCYC 2889)	J6EES2	J6EES2_SACK1 POR1-like protein	yes	yes		tr-A0A212ME98-A0A212ME98_ZYGBA	36	43	KnGvnFkL
Saccharomyces pastorianus	A0A6C1DYF0	A0A6C1DYF0_SACPS Mitochondrial porin	yes	yes		tr-A0A212ME98-A0A212ME98_ZYGBA	250	257	RtGvtLgI
Saccharomycodes ludwigii	A0A376BBP8	A0A376BBP8_9ASCO Probable Mitochondrial outer membrane protein porin 1	yes	yes		tr-A0A212ME98-A0A212ME98_ZYGBA	272	279	KlGgsLsF	yes
Spathaspora passalidarum (strain NRRL Y-27907 / 11-Y1)	G3AFK6	G3AFK6_SPAPN Uncharacterized protein	yes	yes
Spathaspora sp. JA1	A0A421JS09	A0A421JS09_9ASCO Mitochondrial outer membrane protein porin	yes	yes		tr-A0A7G3ZD64-A0A7G3ZD64_9SACH	36	43	KnGvkFdL
Tetrapisispora blattae (strain ATCC 34711 / CBS 6284 / DSM 70876 / NBRC 10599 / NRRL Y-10934 / UCD 77-7)	I2GZ54	I2GZ54_TETBL Uncharacterized protein	yes	yes		tr-A0A7G3ZD64-A0A7G3ZD64_9SACH	250	257	RpGvtLgV
Tetrapisispora phaffii (strain ATCC 24235 / CBS 4417 / NBRC 1672 / NRRL Y-8282 / UCD 70-5)	G8BRU6	G8BRU6_TETPH Uncharacterized protein	yes	yes		tr-A0A7G3ZD64-A0A7G3ZD64_9SACH	272	279	KiGssLsF	yes
Torulaspora delbrueckii (strain ATCC 10662 / CBS 1146 / NBRC 0425 / NCYC 2629 / NRRL Y-866)	G8ZS04	G8ZS04_TORDC Uncharacterized protein	yes	yes
Torulaspora globosa	A0A7G3ZD64	A0A7G3ZD64_9SACH Uncharacterized protein	yes	yes		tr-A0A1S7HRV7-A0A1S7HRV7_9SACH	36	43	KnGvnFkL
Torulaspora sp. CBS 2947	A0A7H9HMF7	A0A7H9HMF7_9SACH Uncharacterized protein	yes	yes		tr-A0A1S7HRV7-A0A1S7HRV7_9SACH	250	257	RtGvtLgI
Vanderwaltozyma polyspora (strain ATCC 22028 / DSM 70294 / BCRC 21397 / CBS 2163 / NBRC 10782 / NRRL Y-8283 / UCD 57-17)	A7TLX7	A7TLX7_VANPO Uncharacterized protein	yes	yes		tr-A0A1S7HRV7-A0A1S7HRV7_9SACH	272	279	KlGgsLsF	yes
Wickerhamomyces anomalus (strain ATCC 58044 / CBS 1984 / NCYC 433 / NRRL Y-366-8)	A0A1E3PAH8	A0A1E3PAH8_WICAA Uncharacterized protein	yes	yes
Wickerhamomyces ciferrii (strain F-60-10 / ATCC 14091 / CBS 111 / JCM 3599 / NBRC 0793 / NRRL Y-1031)	K0KQ49	K0KQ49_WICCF Retinal dehydrogenase	yes	yes		tr-Q6FNQ4-Q6FNQ4_CANGA	36	43	KnGvkFnV
Zygosaccharomyces bailii	A0A212ME98	A0A212ME98_ZYGBA Probable Mitochondrial outer membrane protein porin 1	yes	yes		tr-Q6FNQ4-Q6FNQ4_CANGA	252	259	RpGvtLgV
Zygosaccharomyces mellis	A0A4C2E2V0	A0A4C2E2V0_9SACH Porin por1	yes	yes		tr-Q6FNQ4-Q6FNQ4_CANGA	274	281	KiGwsLsF	yes
Zygosaccharomyces parabailii	A0A1S7HRV7	A0A1S7HRV7_9SACH POR2 (YIL114C) and POR1 (YNL055C)	yes	yes
Zygosaccharomyces rouxii	A0A1Q3AK18	A0A1Q3AK18_ZYGRO Uncharacterized protein	yes	yes		tr-A0A7H9HMF7-A0A7H9HMF7_9SACH	36	43	KnGvkFdL
Zygotorulaspora mrakii	A0A7H9B1K7	A0A7H9B1K7_ZYGMR Uncharacterized protein	yes	yes		tr-A0A7H9HMF7-A0A7H9HMF7_9SACH	250	257	RpGvtLgV
						tr-A0A7H9HMF7-A0A7H9HMF7_9SACH	272	279	KiGssLsF	yes
		Total with signal in b19	54			tr-G0V9V9-G0V9V9_NAUCC	36	43	NnGvkFtV
		Total with signals in both b18 and b19	54			tr-G0V9V9-G0V9V9_NAUCC	210	217	KkGsnVnI
		Total without signal In b19	0			tr-G0V9V9-G0V9V9_NAUCC	250	257	KpGitLgV
		Total sequences	54			tr-G0V9V9-G0V9V9_NAUCC	272	279	KiGwsLsF	yes
						tr-A0A1G4MDP2-A0A1G4MDP2_LACFM	210	217	QaGsnVnI
						tr-A0A1G4MDP2-A0A1G4MDP2_LACFM	250	257	RpGvdLgL
						tr-A0A1G4MDP2-A0A1G4MDP2_LACFM	272	279	KlGwsLsF	yes
						tr-A0A0C7MWW6-A0A0C7MWW6_9SACH	210	217	QaGsnVnI
						tr-A0A0C7MWW6-A0A0C7MWW6_9SACH	250	257	RpGvdLgV
						tr-A0A0C7MWW6-A0A0C7MWW6_9SACH	272	279	KlGwsLsF	yes
						tr-A0A1G4JTY9-A0A1G4JTY9_9SACH	210	217	QaGsnVnI
						tr-A0A1G4JTY9-A0A1G4JTY9_9SACH	250	257	RpGvdLgV
						tr-A0A1G4JTY9-A0A1G4JTY9_9SACH	272	279	KlGwsLsF	yes
						tr-A0A1G4KLI0-A0A1G4KLI0_9SACH	210	217	QaGsnVnI
						tr-A0A1G4KLI0-A0A1G4KLI0_9SACH	250	257	RpGvdLgV
						tr-A0A1G4KLI0-A0A1G4KLI0_9SACH	272	279	KlGwsLsF	yes
						tr-A0A1G4JEL8-A0A1G4JEL8_9SACH	210	217	QaGsnVnI
						tr-A0A1G4JEL8-A0A1G4JEL8_9SACH	250	257	RpGvdLgV
						tr-A0A1G4JEL8-A0A1G4JEL8_9SACH	272	279	KlGwsLsF	yes
						tr-A0A0P1KV40-A0A0P1KV40_9SACH	210	217	QaGsnVnI
						tr-A0A0P1KV40-A0A0P1KV40_9SACH	250	257	RpGvdLgV
						tr-A0A0P1KV40-A0A0P1KV40_9SACH	272	279	KlGwsLsF	yes
						tr-C5DMK4-C5DMK4_LACTC	210	217	QaGsnVnI
						tr-C5DMK4-C5DMK4_LACTC	250	257	RpGvdLgV
						tr-C5DMK4-C5DMK4_LACTC	272	279	KlGwsLsF	yes
						tr-A0A1G4J8Q5-A0A1G4J8Q5_9SACH	210	217	QaGsnVnI
						tr-A0A1G4J8Q5-A0A1G4J8Q5_9SACH	250	257	RpGvdLgV
						tr-A0A1G4J8Q5-A0A1G4J8Q5_9SACH	272	279	KlGwsLsF	yes
						tr-W0TJY9-W0TJY9_KLUMD	211	218	QaGsnVnI
						tr-W0TJY9-W0TJY9_KLUMD	251	258	RpGvtLgL
						tr-W0TJY9-W0TJY9_KLUMD	273	280	KlGwsLsF	yes
						tr-A0A0A8L8U2-A0A0A8L8U2_9SACH	211	218	QaGsnVnI
						tr-A0A0A8L8U2-A0A0A8L8U2_9SACH	251	258	RpGvtLgV
						tr-A0A0A8L8U2-A0A0A8L8U2_9SACH	273	280	KlGwsLsF	yes
						tr-Q6CLE8-Q6CLE8_KLULA	211	218	QaGsnVnI
						tr-Q6CLE8-Q6CLE8_KLULA	251	258	RpGvtLgI
						tr-Q6CLE8-Q6CLE8_KLULA	273	280	KlGwsLsF	yes
						tr-G0W6J4-G0W6J4_NAUDC	36	43	NnGvkFtV
						tr-G0W6J4-G0W6J4_NAUDC	211	218	QrGsnVgI
						tr-G0W6J4-G0W6J4_NAUDC	237	244	NdGglLtL
						tr-G0W6J4-G0W6J4_NAUDC	251	258	RpGitLgV
						tr-G0W6J4-G0W6J4_NAUDC	273	280	KlGwsLtF	yes
						tr-A0A1G4J4L5-A0A1G4J4L5_9SACH	210	217	QaGsnVnI
						tr-A0A1G4J4L5-A0A1G4J4L5_9SACH	250	257	RpGvdLgL
						tr-A0A1G4J4L5-A0A1G4J4L5_9SACH	272	279	KlGwsLaF	yes
						tr-R9XDG5-R9XDG5_ASHAC	281	288	RpGveLgV
						tr-R9XDG5-R9XDG5_ASHAC	303	310	KlGwsLsF	yes
						tr-Q75B24-Q75B24_ASHGO	38	45	SpGitVeL
						tr-Q75B24-Q75B24_ASHGO	360	367	RpGveLgV
						tr-Q75B24-Q75B24_ASHGO	382	389	KlGwsLsF	yes
						tr-A0A109UXM2-A0A109UXM2_9SACH	250	257	RpGvsLgV
						tr-A0A109UXM2-A0A109UXM2_9SACH	272	279	KlGwsMsF	yes
						tr-A7TLX7-A7TLX7_VANPO	36	43	KnGvkFnV
						tr-A7TLX7-A7TLX7_VANPO	251	258	RkGvtLgL
						tr-A7TLX7-A7TLX7_VANPO	273	280	KlGgsLtF	yes
						tr-G8JRL6-G8JRL6_ERECY	250	257	RpGvnLgV
						tr-G8JRL6-G8JRL6_ERECY	272	279	KlGwsLsF	yes
						tr-A0A1X7R4G5-A0A1X7R4G5_9SACH	250	257	RtGitLgI
						tr-A0A1X7R4G5-A0A1X7R4G5_9SACH	272	279	KiGwsLnF	yes
						tr-I2GZ54-I2GZ54_TETBL	36	43	SnGvkFnV
						tr-I2GZ54-I2GZ54_TETBL	262	269	QkGisLgF
						tr-I2GZ54-I2GZ54_TETBL	284	291	QlGvsLsF	yes
						tr-J7RQC7-J7RQC7_KAZNA	36	43	KnGvnFnV
						tr-J7RQC7-J7RQC7_KAZNA	257	264	RpGvtLgV
						tr-J7RQC7-J7RQC7_KAZNA	279	286	KiGwsLsF	yes
						tr-A0A376BBP8-A0A376BBP8_9ASCO	271	278	KlGwsLsF
						tr-A0A0L8RH81-A0A0L8RH81_SACEU	36	43	QnGvnFaL
						tr-A0A0L8RH81-A0A0L8RH81_SACEU	250	257	KkGisLgM
						tr-A0A0L8RH81-A0A0L8RH81_SACEU	254	261	SlGmgMsF
						tr-A0A0L8RH81-A0A0L8RH81_SACEU	272	279	KfGwsLsF	yes
						tr-A0A1E5RP18-A0A1E5RP18_9ASCO	147	154	TaGaeVgY
						tr-A0A1E5RP18-A0A1E5RP18_9ASCO	249	256	RkGvtLgV
						tr-A0A1E5RP18-A0A1E5RP18_9ASCO	271	278	KlGwsLsF	yes
						tr-G8BRU6-G8BRU6_TETPH	22	29	YhGqpLaL
						tr-G8BRU6-G8BRU6_TETPH	36	43	KnGvkFdI
						tr-G8BRU6-G8BRU6_TETPH	254	261	RkGinVgI
						tr-G8BRU6-G8BRU6_TETPH	276	283	KiGgsLsF	yes
						tr-H2B0S1-H2B0S1_KAZAF	36	43	SnGvkFnI
						tr-H2B0S1-H2B0S1_KAZAF	249	256	KkGitVgV
						tr-H2B0S1-H2B0S1_KAZAF	271	278	KiGwsLnF	yes
						tr-A0A1E3PAH8-A0A1E3PAH8_WICAA	114	121	TrGakLnV
						tr-A0A1E3PAH8-A0A1E3PAH8_WICAA	154	161	TaGaeVgY
						tr-A0A1E3PAH8-A0A1E3PAH8_WICAA	262	269	RpGvkLgL
						tr-A0A1E3PAH8-A0A1E3PAH8_WICAA	284	291	KlGwsLsF	yes
						sp-P40478-VDAC2_YEAST	254	261	SlGvgMsF
						sp-P40478-VDAC2_YEAST	272	279	KfGwsLsF	yes
						tr-A0A1E4SA38-A0A1E4SA38_CYBJN	108	115	SqGakFnL
						tr-A0A1E4SA38-A0A1E4SA38_CYBJN	148	155	TaGaeVgY
						tr-A0A1E4SA38-A0A1E4SA38_CYBJN	256	263	RpGvkLgL
						tr-A0A1E4SA38-A0A1E4SA38_CYBJN	278	285	KlGwtLtF	yes
						tr-K0KQ49-K0KQ49_WICCF	33	40	KsGktFkV
						tr-K0KQ49-K0KQ49_WICCF	300	307	CaGsrIyI
						tr-K0KQ49-K0KQ49_WICCF	577	584	SrGakLnV
						tr-K0KQ49-K0KQ49_WICCF	617	624	TaGaeVgY
						tr-K0KQ49-K0KQ49_WICCF	725	732	RpGvkLgL
						tr-K0KQ49-K0KQ49_WICCF	747	754	KlGwsLsF	yes
						tr-G3AFK6-G3AFK6_SPAPN	107	114	TrGakLnF
						tr-G3AFK6-G3AFK6_SPAPN	147	154	TaGaeLgY
						tr-G3AFK6-G3AFK6_SPAPN	251	258	RpGvkLgL
						tr-G3AFK6-G3AFK6_SPAPN	273	280	KlGfsLsF	yes
						sp-P83781-VDAC_CANAL	147	154	TaGaeLgY
						sp-P83781-VDAC_CANAL	251	258	RpGvkLgL
						sp-P83781-VDAC_CANAL	273	280	KlGfsLsF	yes
						tr-A0A1V2LD40-A0A1V2LD40_CYBFA	105	112	SkGakLnL
						tr-A0A1V2LD40-A0A1V2LD40_CYBFA	145	152	TaGaeVgY
						tr-A0A1V2LD40-A0A1V2LD40_CYBFA	253	260	RpGvkLgL
						tr-A0A1V2LD40-A0A1V2LD40_CYBFA	275	282	QlGwsLtF	yes
						tr-B9W7I5-B9W7I5_CANDC	147	154	TaGaeLgY
						tr-B9W7I5-B9W7I5_CANDC	251	258	RpGvkLgL
						tr-B9W7I5-B9W7I5_CANDC	273	280	KlGfsLsF	yes
						tr-G8YDT6-G8YDT6_PICSO	147	154	TaGaeLgY
						tr-G8YDT6-G8YDT6_PICSO	251	258	RpGvrLgL
						tr-G8YDT6-G8YDT6_PICSO	273	280	KlGlsLsF	yes
						tr-A0A0V1PRB3-A0A0V1PRB3_9ASCO	147	154	TaGaeLgY
						tr-A0A0V1PRB3-A0A0V1PRB3_9ASCO	251	258	RpGvrLgL
						tr-A0A0V1PRB3-A0A0V1PRB3_9ASCO	273	280	KlGfsLsF	yes
						tr-Q6BRG9-Q6BRG9_DEBHA	147	154	TaGaeLgY
						tr-Q6BRG9-Q6BRG9_DEBHA	251	258	RpGvrLgL
						tr-Q6BRG9-Q6BRG9_DEBHA	273	280	KlGfsLsF	yes
						tr-A0A421JS09-A0A421JS09_9ASCO	107	114	TrGakLnF
						tr-A0A421JS09-A0A421JS09_9ASCO	147	154	TaGaeLgY
						tr-A0A421JS09-A0A421JS09_9ASCO	251	258	RpGvkLgL
						tr-A0A421JS09-A0A421JS09_9ASCO	273	280	KlGfsLsF	yes

## Sheet: Plants
Sequence Information				b-signal in b18		ProSite Data
Organism Name	Accession Number	Protein Info	b-signal in b19	and b19		Accession Number	Start	End	Sequence	b-signal in b18 and b19
Albugo laibachii Nc14	F0WZY9	F0WZY9_9STRA Voltagedependent anionselective channel protein puta				A0A1D1Z320-A0A1D1Z320_9ARAE	254	261	RrGvkIsL
Ananas comosus	A0A199UL03	A0A199UL03_ANACO Mitochondrial outer membrane protein porin 1	yes			A0A1D1Z320-A0A1D1Z320_9ARAE	276	283	RfGlaLnL	yes
Ananas comosus	A0A6P5EWV4	A0A6P5EWV4_ANACO mitochondrial outer membrane protein porin 1-like	yes
Ananas comosus	A0A199UIH6	A0A199UIH6_ANACO Mitochondrial outer membrane protein porin 1	yes			A0A0U9HJ78-A0A0U9HJ78_KLENI	212	219	TaGtaYrL
Ananas comosus	A0A6P5GJQ3	A0A6P5GJQ3_ANACO mitochondrial outer membrane protein porin 1-like	yes			A0A0U9HJ78-A0A0U9HJ78_KLENI	265	272	KvGlaLnI
Ananas comosus	A0A6P5FNF3	A0A6P5FNF3_ANACO mitochondrial outer membrane protein porin 6
Anthurium amnicola	A0A1D1Z320	A0A1D1Z320_9ARAE Mitochondrial outer membrane protein porin	yes	yes		A0A6I9RU52-A0A6I9RU52_ELAGV	140	147	SvGadVsF
Apostasia shenzhenica	A0A2I0AP58	A0A2I0AP58_9ASPA Mitochondrial outer membrane protein porin 1	yes			A0A6I9RU52-A0A6I9RU52_ELAGV	266	273	KvGlsLvL
Apostasia shenzhenica	A0A2I0AHH6	A0A2I0AHH6_9ASPA Mitochondrial outer membrane protein porin 6
Arabidopsis thaliana	Q9FJX3	VDAC2_ARATH Mitochondrial outer membrane protein porin 2				A0A199UL03-A0A199UL03_ANACO	266	273	KvGlsLvL
Arabidopsis thaliana	Q9SMX3	VDAC3_ARATH Mitochondrial outer membrane protein porin 3
Arabidopsis thaliana	Q9FKM2	VDAC4_ARATH Mitochondrial outer membrane protein porin 4				A0A6J1JGN8-A0A6J1JGN8_CUCMA	141	148	SlGgdVgF
Arabidopsis thaliana	A0A1I9LMK6	A0A1I9LMK6_ARATH Voltage dependent anion channel 5				A0A6J1JGN8-A0A6J1JGN8_CUCMA	267	274	KlGlaMaL
Arabidopsis thaliana	A0A178U7L5	A0A178U7L5_ARATH VDAC3
Arachis duranensis	A0A6P4C723	A0A6P4C723_ARADU mitochondrial outer membrane protein porin of 34 kDa	yes			A0A2H3WYE9-A0A2H3WYE9_PHODC	140	147	SvGadVsF
Arachis duranensis	A0A6P4D834	A0A6P4D834_ARADU mitochondrial outer membrane protein porin 2				A0A2H3WYE9-A0A2H3WYE9_PHODC	266	273	KvGlsLvL
Artemisia annua	A0A2U1PFW9	A0A2U1PFW9_ARTAN Eukaryotic porin/Tom40	yes
Artemisia annua	A0A2U1PVB9	A0A2U1PVB9_ARTAN Outer membrane protein porin	yes			A0A6J1E7B4-A0A6J1E7B4_CUCMO	141	148	SlGgdVgF
Artemisia annua	A0A2U1NGM1	A0A2U1NGM1_ARTAN Voltage dependent anion channel 2	yes			A0A6J1E7B4-A0A6J1E7B4_CUCMO	267	274	KlGlaIaL
Brassica napus	Q5MD15	Q5MD15_BRANA Outer mitochondrial membrane protein porin 1	yes
Cenchrus americanus	Q7Y1C6	Q7Y1C6_CENAM PgPOR29 (Fragment)	yes			Q9SPD7-Q9SPD7_MAIZE	208	215	TnGntItF
Cephalotus follicularis	A0A1Q3D5P4	A0A1Q3D5P4_CEPFO Porin_3 domain-containing protein (Fragment)	yes			Q9SPD7-Q9SPD7_MAIZE	267	274	KvGlsLvL
Ceratobasidium theobromae	A0A5N5QVY2	A0A5N5QVY2_9AGAM Voltage-dependent ion-selective channel
Chlamydomonas reinhardtii	A8I528	A8I528_CHLRE Voltage-dependent anion-selective channel protein	yes			A0A2H3XPB1-A0A2H3XPB1_PHODC	267	274	KvGlsLvL
Cicer arietinum	A0A3Q7X702	A0A3Q7X702_CICAR mitochondrial outer membrane protein porin 4-like
Cicer arietinum	A0A1S2Y435	A0A1S2Y435_CICAR mitochondrial outer membrane protein porin 2-like				A0A4U5PNB1-A0A4U5PNB1_POPAL	141	148	SlGgeVgF
Cicer arietinum	A0A1S3EES3	A0A1S3EES3_CICAR mitochondrial outer membrane protein porin 6 isoform X1				A0A4U5PNB1-A0A4U5PNB1_POPAL	266	273	KyGiaLaL
Cicer arietinum	A0A1S2Z469	A0A1S2Z469_CICAR mitochondrial outer membrane protein porin of 36 kDa
Cinnamomum micranthum f. kanehirae	A0A3S3PCW6	A0A3S3PCW6_9MAGN Mitochondrial outer membrane protein porin of-like protein	yes			A0A6J0NR49-A0A6J0NR49_RAPSA	267	274	KvGlaLsL
Cinnamomum micranthum f. kanehirae	A0A3S5WGN4	A0A3S5WGN4_9MAGN Mitochondrial outer membrane protein porin of
Cinnamomum micranthum f. kanehirae	A0A443PKU8	A0A443PKU8_9MAGN Mitochondrial outer membrane protein porin 4 isoform X2				A0A6P5EWV4-A0A6P5EWV4_ANACO	266	273	KvGlaFlL
Coccomyxa subellipsoidea (strain C-169)	I0YYR2	I0YYR2_COCSC Voltage-dependent anion-selective channel protein	yes
Coffea arabica	A0A6P6VEM4	A0A6P6VEM4_COFAR mitochondrial outer membrane protein porin of 36 kDa	yes			A0A6P5FTA5-A0A6P5FTA5_ANACO	140	147	SvGadVsF
Coffea arabica	A0A6P6US42	A0A6P6US42_COFAR mitochondrial outer membrane protein porin 2-like	yes			A0A6P5FTA5-A0A6P5FTA5_ANACO	264	271	KvGlsLvL
Coffea arabica	A0A6P6SUT6	A0A6P6SUT6_COFAR mitochondrial outer membrane protein porin 4-like	yes
Cucumis melo	A0A1S3C4K2	A0A1S3C4K2_CUCME mitochondrial outer membrane protein porin of 36 kDa-like	yes			sp-Q6K548-VDAC1_ORYSJ	265	272	KvGiaVaL
Cucumis melo	A0A1S3BXU9	A0A1S3BXU9_CUCME mitochondrial outer membrane protein porin 4	yes
Cucumis melo	A0A1S3BUA1	A0A1S3BUA1_CUCME mitochondrial outer membrane protein porin 2-like				A0A2J8A2P3-A0A2J8A2P3_9CHLO	268	275	KyGfaVdL
Cucumis melo	A0A1S3C736	A0A1S3C736_CUCME mitochondrial outer membrane protein porin 2
Cucumis melo var. makuwa	A0A5D3DPS3	A0A5D3DPS3_CUCME Mitochondrial outer membrane protein porin of 34 kDa	yes			A0A3L6R588-A0A3L6R588_PANMI	267	274	KvGlsLvL
Cucurbita maxima	A0A6J1JGN8	A0A6J1JGN8_CUCMA mitochondrial outer membrane protein porin 4	yes
Cucurbita maxima	A0A6J1IDU9	A0A6J1IDU9_CUCMA mitochondrial outer membrane protein porin 2-like				A0A6J1C2K2-A0A6J1C2K2_MOMCH	141	148	SlGgdVgF
Cucurbita moschata	A0A6J1E7B4	A0A6J1E7B4_CUCMO mitochondrial outer membrane protein porin 4	yes			A0A6J1C2K2-A0A6J1C2K2_MOMCH	267	274	KlGlgIaL
Dendrobium catenatum	A0A2I0XE19	A0A2I0XE19_9ASPA Mitochondrial outer membrane porin	yes
Dendrobium catenatum	A0A2I0XFB8	A0A2I0XFB8_9ASPA Mitochondrial outer membrane protein porin 5	yes			A0A6I9RET0-A0A6I9RET0_ELAGV	266	273	KvGlsLvL
Dendrobium catenatum	A0A2I0VPD8	A0A2I0VPD8_9ASPA Mitochondrial outer membrane protein porin 6
Dendrobium catenatum	A0A2I0W5R6	A0A2I0W5R6_9ASPA Mitochondrial outer membrane protein porin 3				Q7Y1C6-Q7Y1C6_CENAM	48	55	KkGglYtL
Dichanthelium oligosanthes	A0A1E5UJJ9	A0A1E5UJJ9_9POAL Mitochondrial outer membrane protein porin 5	yes			Q7Y1C6-Q7Y1C6_CENAM	215	222	TvGglYkI
Dichanthelium oligosanthes	A0A1E5W5H4	A0A1E5W5H4_9POAL Mitochondrial outer membrane protein porin 4	yes			Q7Y1C6-Q7Y1C6_CENAM	268	275	KfGlaLaL
Dichanthelium oligosanthes	A0A1E5WDV4	A0A1E5WDV4_9POAL Mitochondrial outer membrane protein porin 2	yes
Dichanthelium oligosanthes	A0A1E5VQ01	A0A1E5VQ01_9POAL Mitochondrial outer membrane protein porin 6				A0A199UIH6-A0A199UIH6_ANACO	140	147	SaGadVsF
Durio zibethinus	A0A6P5YY20	A0A6P5YY20_DURZI mitochondrial outer membrane protein porin 2-like				A0A199UIH6-A0A199UIH6_ANACO	266	273	KvGlsLvL
Durio zibethinus	A0A6P6ABB6	A0A6P6ABB6_DURZI mitochondrial outer membrane protein porin 5-like
Durio zibethinus	A0A6P5Y1K5	A0A6P5Y1K5_DURZI mitochondrial outer membrane protein porin of 36 kDa				A0A6P5GJQ3-A0A6P5GJQ3_ANACO	140	147	SaGadVsF
Elaeis guineensis var. tenera	A0A6I9RU52	A0A6I9RU52_ELAGV mitochondrial outer membrane protein porin 1	yes			A0A6P5GJQ3-A0A6P5GJQ3_ANACO	266	273	KvGlsLvL
Elaeis guineensis var. tenera	A0A6I9RE34	A0A6I9RE34_ELAGV mitochondrial outer membrane protein porin 1 isoform X2	yes
Elaeis guineensis var. tenera	A0A6I9S8K8	A0A6I9S8K8_ELAGV mitochondrial outer membrane protein porin 5	yes			A0A1E5UJJ9-A0A1E5UJJ9_9POAL	48	55	KkGglYtL
Fraxinus mandshurica	A0A0U4I673	A0A0U4I673_9LAMI Voltage-dependent anion channel protein 2	yes			A0A1E5UJJ9-A0A1E5UJJ9_9POAL	215	222	TvGglYtV
Glycine soja	A0A445GAW7	A0A445GAW7_GLYSO Mitochondrial outer membrane protein porin 5				A0A1E5UJJ9-A0A1E5UJJ9_9POAL	268	275	KfGlaLaL
Glycine soja	A0A0B2QRF3	A0A0B2QRF3_GLYSO Mitochondrial outer membrane protein porin 6
Glycine soja	A0A0B2PJ81	A0A0B2PJ81_GLYSO Mitochondrial outer membrane protein porin 2				A0A2U1PFW9-A0A2U1PFW9_ARTAN	268	275	KvGlaLaL
Glycine soja	A0A0B2PMC3	A0A0B2PMC3_GLYSO Mitochondrial outer membrane protein porin 1
Gossypium arboreum	A0A6P4PLL3	A0A6P4PLL3_GOSAR mitochondrial outer membrane protein porin of 36 kDa-like	yes			A0A3L6SDW9-A0A3L6SDW9_PANMI	48	55	KkGglYtL
Gossypium arboreum	A0A6P4LKL4	A0A6P4LKL4_GOSAR mitochondrial outer membrane protein porin 2-like	yes			A0A3L6SDW9-A0A3L6SDW9_PANMI	215	222	TvGglYkI
Gossypium arboreum	A0A0B0N3C6	A0A0B0N3C6_GOSAR Mitochondrial outer membrane porin 4-like protein				A0A3L6SDW9-A0A3L6SDW9_PANMI	268	275	KfGlaLaL
Gossypium arboreum	A0A0B0NUY8	A0A0B0NUY8_GOSAR Mitochondrial outer membrane porin 2-like protein
Gossypium australe	A0A5B6UWS2	A0A5B6UWS2_9ROSI Mitochondrial outer membrane protein porin 2-like				A0A061R571-A0A061R571_9CHLO	71	78	SsGakVsV
Gossypium australe	A0A5B6VNR6	A0A5B6VNR6_9ROSI Mitochondrial outer membrane protein porin 4				A0A061R571-A0A061R571_9CHLO	264	271	KiGmsMdV
Gossypium hirsutum	A0A1U8PCX0	A0A1U8PCX0_GOSHI mitochondrial outer membrane protein porin 2-like	yes
Gossypium hirsutum	A0A1U8KR91	A0A1U8KR91_GOSHI mitochondrial outer membrane protein porin of 36 kDa-like	yes			A0A059LLH5-A0A059LLH5_9CHLO	39	46	SdGvdFaV
Gossypium hirsutum	A0A1U8MPJ3	A0A1U8MPJ3_GOSHI mitochondrial outer membrane protein porin 1-like				A0A059LLH5-A0A059LLH5_9CHLO	75	82	TpGgkIgV
Handroanthus impetiginosus	A0A2G9H9A1	A0A2G9H9A1_9LAMI Porin/voltage-dependent anion-selective channel protein	yes			A0A059LLH5-A0A059LLH5_9CHLO	267	274	KyGlgLdI
Helianthus annuus	A0A251SZJ1	A0A251SZJ1_HELAN Putative outer membrane protein porin	yes
Helicosporidium sp. ATCC 50920	A0A059LLH5	A0A059LLH5_9CHLO Porin	yes			A0A314ULC8-A0A314ULC8_PRUYE	141	148	SlGgeIgF
Herrania umbratica	A0A6J1AET4	A0A6J1AET4_9ROSI mitochondrial import receptor subunit TOM40-1-like				A0A314ULC8-A0A314ULC8_PRUYE	267	274	KiGlaLaL
Herrania umbratica	A0A6J1ABX9	A0A6J1ABX9_9ROSI mitochondrial outer membrane protein porin 5-like
Herrania umbratica	A0A6J1BKR5	A0A6J1BKR5_9ROSI mitochondrial outer membrane protein porin of 36 kDa-like				A0A1S3C4K2-A0A1S3C4K2_CUCME	141	148	SlGtdLsF
Herrania umbratica	A0A6J1BEC0	A0A6J1BEC0_9ROSI mitochondrial outer membrane protein porin of 34 kDa				A0A1S3C4K2-A0A1S3C4K2_CUCME	267	274	KiGlaLaL
Hibiscus syriacus	A0A6A3ABI0	A0A6A3ABI0_HIBSY Mitochondrial outer membrane protein porin of 34 kDa
Juglans regia	A0A2I4DYS2	A0A2I4DYS2_JUGRE mitochondrial outer membrane protein porin of 36 kDa	yes			sp-Q6L5I5-VDAC2_ORYSJ	271	278	KvGlsLvL
Juglans regia	A0A2I4EUD7	A0A2I4EUD7_JUGRE mitochondrial outer membrane protein porin of 34 kDa	yes
Juglans regia	A0A2I4FHR6	A0A2I4FHR6_JUGRE mitochondrial outer membrane protein porin 4-like	yes			A0A1E5W5H4-A0A1E5W5H4_9POAL	266	273	KvGlsLvL
Juglans regia	A0A2I4H070	A0A2I4H070_JUGRE mitochondrial outer membrane protein porin 2-like
Juglans regia	A0A2I4FHR6	A0A2I4FHR6_JUGRE mitochondrial outer membrane protein porin 4-like	yes			A0A6I9RE34-A0A6I9RE34_ELAGV	266	273	KvGlsLvL
Klebsormidium nitens	A0A0U9HJ78	A0A0U9HJ78_KLENI Voltage dependent anion channel	yes
Lotus japonicus	Q6W2J2	Q6W2J2_LOTJA VDAC2.1				A0A4Y1QLW3-A0A4Y1QLW3_PRUDU	164	171	SlGgeIgF
Lotus japonicus	Q6W2J4	Q6W2J4_LOTJA VDAC1.2				A0A4Y1QLW3-A0A4Y1QLW3_PRUDU	290	297	KiGlaLaL
Lotus japonicus	Q6W2J3	Q6W2J3_LOTJA VDAC1.3
Momordica charantia	A0A6J1C2K2	A0A6J1C2K2_MOMCH mitochondrial outer membrane protein porin 4	yes			A0A3L6TME7-A0A3L6TME7_PANMI	48	55	KkGglYtL
Momordica charantia	A0A6J1DAW6	A0A6J1DAW6_MOMCH mitochondrial outer membrane protein porin of 36 kDa	yes			A0A3L6TME7-A0A3L6TME7_PANMI	215	222	TvGglYkI
Momordica charantia	A0A6J1CEK5	A0A6J1CEK5_MOMCH mitochondrial outer membrane protein porin 2-like				A0A3L6TME7-A0A3L6TME7_PANMI	268	275	KfGlaLaL
Momordica charantia	A0A6J1DAW6	A0A6J1DAW6_MOMCH mitochondrial outer membrane protein porin of 36 kDa	yes
Nelumbo nucifera	A0A1U7Z8K4	A0A1U7Z8K4_NELNU mitochondrial outer membrane protein porin 2-like	yes			A0A3L6EA00-A0A3L6EA00_MAIZE	236	243	TnGntItF
Noccaea caerulescens	A0A1J3K7H0	A0A1J3K7H0_NOCCA Mitochondrial outer membrane protein porin 1	yes			A0A3L6EA00-A0A3L6EA00_MAIZE	295	302	KvGlsLvL
Oryza sativa subsp. japonica	Q6K548	VDAC1_ORYSJ Mitochondrial outer membrane protein porin 1	yes
Oryza sativa subsp. japonica	Q6L5I5	VDAC2_ORYSJ Mitochondrial outer membrane protein porin 2	yes			A0A6P3Z6J7-A0A6P3Z6J7_ZIZJJ	141	148	SlGgeVgF
Oryza sativa subsp. japonica	Q84P97	VDAC5_ORYSJ Mitochondrial outer membrane protein porin 5	yes			A0A6P3Z6J7-A0A6P3Z6J7_ZIZJJ	265	272	KlGlaLaL
Oryza sativa subsp. japonica	Q10S27	VDAC6_ORYSJ Mitochondrial outer membrane protein porin 6
Panicum miliaceum	A0A3L6R588	A0A3L6R588_PANMI Mitochondrial outer membrane protein porin 2-like	yes			A0A2H3Z5K8-A0A2H3Z5K8_PHODC	266	273	KvGlsLvL
Panicum miliaceum	A0A3L6TME7	A0A3L6TME7_PANMI Mitochondrial outer membrane protein porin 5	yes
Panicum miliaceum	A0A3L6QY02	A0A3L6QY02_PANMI Mitochondrial outer membrane protein porin 4-like	yes			A0A6J0P800-A0A6J0P800_RAPSA	246	253	TpGsfFtI
Panicum miliaceum	A0A3L6SSR9	A0A3L6SSR9_PANMI Mitochondrial outer membrane protein porin 2-like	yes			A0A6J0P800-A0A6J0P800_RAPSA	267	274	KvGlaLsL	yes
Panicum miliaceum	A0A3L6TJC4	A0A3L6TJC4_PANMI Mitochondrial outer membrane protein porin 6-like
Panicum miliaceum	A0A3L6TEX8	A0A3L6TEX8_PANMI Mitochondrial outer membrane protein porin 5-like				A0A6I9T5P1-A0A6I9T5P1_SESIN	266	273	KfGlsIaL
Phoenix dactylifera	A0A2H3Z5K8	A0A2H3Z5K8_PHODC mitochondrial outer membrane protein porin 1-like	yes
Populus alba	A0A4U5PNB1	A0A4U5PNB1_POPAL VDAC3.1 family protein	yes			A0A6P5RZ60-A0A6P5RZ60_PRUAV	141	148	SlGgeIgF
Prunus avium	A0A6P5RZ60	A0A6P5RZ60_PRUAV mitochondrial outer membrane protein porin 4	yes			A0A6P5RZ60-A0A6P5RZ60_PRUAV	267	274	KiGlaLaL
Prunus avium	A0A6P5T511	A0A6P5T511_PRUAV mitochondrial outer membrane protein porin 2-like
Prunus avium	A0A6P5S0J9	A0A6P5S0J9_PRUAV mitochondrial outer membrane protein porin of 36 kDa				A0A314ZI90-A0A314ZI90_PRUYE	133	140	SlGgeIgF
Prunus avium	A0A6P5RE28	A0A6P5RE28_PRUAV mitochondrial outer membrane protein porin 2				A0A314ZI90-A0A314ZI90_PRUYE	259	266	KiGlaLaL
Prunus dulcis	A0A4Y1QLW3	A0A4Y1QLW3_PRUDU Voltage dependent anion channel 4	yes
Prunus dulcis	A0A4Y1QTF7	A0A4Y1QTF7_PRUDU Voltage dependent anion channel 2				I0YYR2-I0YYR2_COCSC	271	278	KlGfaLdI
Prunus persica	A0A068F674	A0A068F674_PRUPE Voltage-dependent anion channel protein	yes
Prunus yedoensis var. nudiflora	A0A314ULC8	A0A314ULC8_PRUYE Mitochondrial outer membrane protein porin 4	yes			A8I528-A8I528_CHLRE	268	275	KyGfaVdL
Prunus yedoensis var. nudiflora	A0A314YKQ6	A0A314YKQ6_PRUYE Mitochondrial outer membrane protein porin of 34 kDa	yes
Prunus yedoensis var. nudiflora	A0A314Y0R1	A0A314Y0R1_PRUYE Mitochondrial outer membrane protein porin 2				A0A2I0XE19-A0A2I0XE19_9ASPA	266	273	KvGlsLlL
Prunus yedoensis var. nudiflora	A0A314XHJ6	A0A314XHJ6_PRUYE Mitochondrial outer membrane protein porin 2-like
Prunus yedoensis var. nudiflora	A0A314YFR2	A0A314YFR2_PRUYE Mitochondrial outer membrane protein porin of 36 kDa				A0A6J1DAW6-A0A6J1DAW6_MOMCH	141	148	SlGtdLsF
Punica granatum	A0A2I0J387	A0A2I0J387_PUNGR mitochondrial outer membrane protein porin 4	yes			A0A6J1DAW6-A0A6J1DAW6_MOMCH	267	274	KiGlaLaL
Punica granatum	A0A218VXG7	A0A218VXG7_PUNGR mitochondrial outer membrane protein porin of 34 kDa-like	yes
Punica granatum	A0A218WTX8	A0A218WTX8_PUNGR mitochondrial outer membrane protein porin of 36 kDa				A0A1U7Z8K4-A0A1U7Z8K4_NELNU	137	144	TsGfaFgV
Punica granatum	A0A2I0K3U0	A0A2I0K3U0_PUNGR mitochondrial outer membrane protein porin 1-like				A0A1U7Z8K4-A0A1U7Z8K4_NELNU	214	221	TvGglYaV
Punica granatum	A0A2I0KS46	A0A2I0KS46_PUNGR mitochondrial outer membrane protein porin 2-like				A0A1U7Z8K4-A0A1U7Z8K4_NELNU	267	274	KfGltLaL
Pyrus ussuriensis x Pyrus communis	A0A5N5GFP2	A0A5N5GFP2_9ROSA Mitochondrial outer membrane protein porin of 34 kDa-like	yes
Pyrus ussuriensis x Pyrus communis	A0A5N5HIB7	A0A5N5HIB7_9ROSA Mitochondrial outer membrane protein porin 2-like				A0A2G9H9A1-A0A2G9H9A1_9LAMI	266	273	KfGlsIaL
Raphanus sativus	A0A6J0NR49	A0A6J0NR49_RAPSA mitochondrial outer membrane protein porin 1-like	yes
Raphanus sativus	A0A6J0P800	A0A6J0P800_RAPSA mitochondrial outer membrane protein porin 1	yes			A0A6I9UUG1-A0A6I9UUG1_SESIN	267	274	KfGvaLaL
Raphanus sativus	A0A6J0KCY1	A0A6J0KCY1_RAPSA mitochondrial outer membrane protein porin 3-like
Rhizophora mucronata	A0A2P2K6F5	A0A2P2K6F5_RHIMU Mitochondrial outer membrane protein porin 2-like				A0A1S3BXU9-A0A1S3BXU9_CUCME	141	148	SlGgdVgF
Sesamum indicum	A0A6I9T5P1	A0A6I9T5P1_SESIN mitochondrial outer membrane protein porin 6	yes			A0A1S3BXU9-A0A1S3BXU9_CUCME	267	274	KiGlaIaL
Sesamum indicum	A0A6I9UUG1	A0A6I9UUG1_SESIN mitochondrial outer membrane protein porin of 34 kDa-like	yes
Sesamum indicum	A0A6I9UK13	A0A6I9UK13_SESIN mitochondrial outer membrane protein porin 2				A0A3L6DG89-A0A3L6DG89_MAIZE	46	53	KkGglYsL
Solanum chacoense	A0A0V0HRS3	A0A0V0HRS3_SOLCH Putative mitochondrial outer membrane protein porin of 36 kDa-like				A0A3L6DG89-A0A3L6DG89_MAIZE	213	220	TvGglYtV
Solanum chacoense	A0A0V0HTY2	A0A0V0HTY2_SOLCH Putative mitochondrial outer membrane protein porin of 34 kDa-like				A0A3L6DG89-A0A3L6DG89_MAIZE	266	273	KfGlaLaL
Striga asiatica	A0A5A7PIA4	A0A5A7PIA4_STRAF Voltage dependent anion channel 1	yes
Striga asiatica	A0A5A7PSL4	A0A5A7PSL4_STRAF Voltage-dependent anion channel				C4IYM7-C4IYM7_MAIZE	46	53	KkGglYsL
Striga asiatica	A0A5A7R8I2	A0A5A7R8I2_STRAF Mitochondrial outer membrane protein porin 2				C4IYM7-C4IYM7_MAIZE	213	220	TvGglYtV
Tanacetum cinerariifolium	A0A6L2N475	A0A6L2N475_TANCI Outer membrane protein porin				C4IYM7-C4IYM7_MAIZE	266	273	KfGlaLaL
Tanacetum cinerariifolium	A0A699HTJ5	A0A699HTJ5_TANCI Mitochondrial outer membrane protein porin 2-like (Fragment)
Tetrabaena socialis	A0A2J8A2P3	A0A2J8A2P3_9CHLO Mitochondrial outer membrane protein porin 6	yes			A0A6P6VEM4-A0A6P6VEM4_COFAR	267	274	KiGlaVaL
Tetraselmis sp. GSL018	A0A061R571	A0A061R571_9CHLO Voltage-dependent anion channel protein 2	yes
Thalictrum thalictroides	A0A7J6W6D2	A0A7J6W6D2_THATH Mitochondrial outer membrane protein porin	yes			A0A2H9ZU51-A0A2H9ZU51_9ASPA	266	273	KvGlsLvL
Theobroma cacao	A0A061E2A2	A0A061E2A2_THECC Porin/voltage-dependent anion-selective channel protein, putative
Theobroma cacao	A0A061EEK9	A0A061EEK9_THECC Voltage dependent anion channel 1				A0A3L6QY02-A0A3L6QY02_PANMI	266	273	KvGlsLvL
Trebouxia sp. A1-2	A0A5J4Y876	A0A5J4Y876_9CHLO Voltage-dependent anion-selective channel	yes
Tripterygium wilfordii	A0A7J7CQ36	A0A7J7CQ36_TRIWF Mitochondrial outer membrane protein porin 2-like	yes			A0A0U4I673-A0A0U4I673_9LAMI	267	274	KlGlaIaI
Tripterygium wilfordii	A0A7J7BTL3	A0A7J7BTL3_TRIWF Mitochondrial outer membrane protein porin of 34 kDa
Triticum aestivum	Q41590	Q41590_WHEAT Voltage dependent anion channel (VDAC) (Fragment)	yes			A0A6P6US42-A0A6P6US42_COFAR	169	176	NyGasViL
Triticum aestivum	P46274	VDAC1_WHEAT Mitochondrial outer membrane porin	yes			A0A6P6US42-A0A6P6US42_COFAR	215	222	TvGasYaI
Triticum aestivum	Q41591	Q41591_WHEAT Voltage dependent anion channel (VDAC)				A0A6P6US42-A0A6P6US42_COFAR	268	275	RfGlaLsL
Vigna radiata var. radiata	A0A1S3VMD6	A0A1S3VMD6_VIGRR mitochondrial outer membrane protein porin 2
Vigna radiata var. radiata	A0A1S3UR70	A0A1S3UR70_VIGRR mitochondrial outer membrane protein porin 1				A0A5N5GFP2-A0A5N5GFP2_9ROSA	266	273	KiGlaLaL
Zea mays	Q9SPD7	Q9SPD7_MAIZE Outer mitochondrial membrane protein porin	yes
Zea mays	A0A3L6EA00	A0A3L6EA00_MAIZE Mitochondrial outer membrane protein porin 2	yes			Q5MD15-Q5MD15_BRANA	267	274	KvGlaLsL
Zea mays	A0A3L6DG89	A0A3L6DG89_MAIZE Mitochondrial outer membrane protein porin 5	yes
Zea mays	C4IYM7	C4IYM7_MAIZE Mitochondrial outer membrane protein porin 2	yes			A0A2I0AP58-A0A2I0AP58_9ASPA	266	273	KvGlsLlL
Zea mays	B6SS48	B6SS48_MAIZE Outer mitochondrial membrane protein porin	yes
Zea mays	A0A1D6FWS5	A0A1D6FWS5_MAIZE Mitochondrial outer membrane protein porin 3	yes			A0A314YKQ6-A0A314YKQ6_PRUYE	266	273	KiGlaLaL
Zea mays	Q9SPD9	Q9SPD9_MAIZE Voltage-dependent anion channel protein 1a
Zea mays	A0A3L6DZ69	A0A3L6DZ69_MAIZE Mitochondrial outer membrane protein porin 1				A0A1E5WDV4-A0A1E5WDV4_9POAL	267	274	KvGlsLvL
Zea mays	A0A317Y8M0	A0A317Y8M0_MAIZE Mitochondrial outer membrane protein porin 6
Ziziphus jujuba	A0A6P3Z6J7	A0A6P3Z6J7_ZIZJJ mitochondrial outer membrane protein porin 4	yes			A0A251SZJ1-A0A251SZJ1_HELAN	267	274	KfGlaLaL
Zostera marina	A0A0K9PKR4	A0A0K9PKR4_ZOSMR Porin/voltage-dependent anion-selective channel protein	yes
						A0A2I4DYS2-A0A2I4DYS2_JUGRE	267	274	KiGlaLaL
		Total with signal in b19	87			A0A7J6W6D2-A0A7J6W6D2_THATH	214	221	TvGgsYaV
		Total with signals in both b18 and b19	1			A0A7J6W6D2-A0A7J6W6D2_THATH	267	274	RfGlsLaL
		Total without signal In b19	75
		Total sequences	162			A0A0K9PKR4-A0A0K9PKR4_ZOSMR	265	272	KvGvsLvL
						A0A2I0J387-A0A2I0J387_PUNGR	141	148	SlGgeItL
						A0A2I0J387-A0A2I0J387_PUNGR	265	272	KmGlaLaL
						A0A6P6SHN2-A0A6P6SHN2_COFAR	267	274	KlGlaVaL
						sp-Q84P97-VDAC5_ORYSJ	48	55	KkGglYtL
						sp-Q84P97-VDAC5_ORYSJ	215	222	TvGglYkV
						sp-Q84P97-VDAC5_ORYSJ	268	275	KfGlaLaL
						Q41590-Q41590_WHEAT	20	27	TtGqkFtF
						Q41590-Q41590_WHEAT	264	271	KfGlaLsL
						A0A5A7PIA4-A0A5A7PIA4_STRAF	266	273	KfGlsIaL
						A0A1Q3D5P4-A0A1Q3D5P4_CEPFO	141	148	SaGtdLsF
						A0A1Q3D5P4-A0A1Q3D5P4_CEPFO	267	274	KiGlaVaL
						A0A2G9HFS4-A0A2G9HFS4_9LAMI	267	274	KfGlaLaL
						A0A5D3DPS3-A0A5D3DPS3_CUCME	267	274	KvGlaLaL
						sp-P46274-VDAC1_WHEAT	266	273	KvGiaIaL
						A0A2I0XFB8-A0A2I0XFB8_9ASPA	46	53	KkGglYaL
						A0A2I0XFB8-A0A2I0XFB8_9ASPA	213	220	TvGgaYaV
						A0A2I0XFB8-A0A2I0XFB8_9ASPA	266	273	KfGlaLaL
						A0A4U5QKB4-A0A4U5QKB4_POPAL	141	148	SvGgeVgF
						A0A4U5QKB4-A0A4U5QKB4_POPAL	266	273	KfGlaLaL
						B6SS48-B6SS48_MAIZE	46	53	KkGglYsL
						B6SS48-B6SS48_MAIZE	213	220	TvGglYtV
						B6SS48-B6SS48_MAIZE	266	273	KfGlaLaL
						A0A068F674-A0A068F674_PRUPE	141	148	SlGtdLsF
						A0A068F674-A0A068F674_PRUPE	267	274	KiGlaLaL
						A0A2I4EUD7-A0A2I4EUD7_JUGRE	267	274	KvGlaLaL
						A0A2U1PVB9-A0A2U1PVB9_ARTAN	267	274	KfGiaLaL
						A0A3L6SSR9-A0A3L6SSR9_PANMI	37	44	SnGaaFgV
						A0A3L6SSR9-A0A3L6SSR9_PANMI	291	298	KvGlsLvL
						A0A3S3PCW6-A0A3S3PCW6_9MAGN	141	148	SlGadLsF
						A0A3S3PCW6-A0A3S3PCW6_9MAGN	267	274	KiGlaLaL
						A0A1U8PCX0-A0A1U8PCX0_GOSHI	214	221	TvGcsYlV
						A0A1U8PCX0-A0A1U8PCX0_GOSHI	267	274	KfGlaLsL
						A0A7J7CQ36-A0A7J7CQ36_TRIWF	214	221	TvGgsYvV
						A0A7J7CQ36-A0A7J7CQ36_TRIWF	267	274	RfGlaLaL
						A0A6P4PLL3-A0A6P4PLL3_GOSAR	141	148	TvGtdLsF
						A0A6P4PLL3-A0A6P4PLL3_GOSAR	267	274	KvGlaLaL
						A0A6P6SUT6-A0A6P6SUT6_COFAR	267	274	KlGlaVaL
						A0A218VXG7-A0A218VXG7_PUNGR	267	274	KvGlaLaL
						A0A1U8KR91-A0A1U8KR91_GOSHI	141	148	TvGtdLsF
						A0A1U8KR91-A0A1U8KR91_GOSHI	267	274	KvGlaLaL
						A0A1D6FWS5-A0A1D6FWS5_MAIZE	209	216	TnGntItF
						A0A1D6FWS5-A0A1D6FWS5_MAIZE	268	275	KiGlsLvL
						A0A5J4Y876-A0A5J4Y876_9CHLO	270	277	KvGfaFdL
						A0A0K9NZZ2-A0A0K9NZZ2_ZOSMR	265	272	KvGlaIaI
						A0A6I9S8K8-A0A6I9S8K8_ELAGV	46	53	KkGglYsF
						A0A6I9S8K8-A0A6I9S8K8_ELAGV	213	220	TvGgqYaL
						A0A6I9S8K8-A0A6I9S8K8_ELAGV	266	273	KfGlaLaL
						A0A6P4C723-A0A6P4C723_ARADU	267	274	KiGlgLaL
						A0A2I4FHR6-A0A2I4FHR6_JUGRE	24	31	NfGhkFtL
						A0A2I4FHR6-A0A2I4FHR6_JUGRE	141	148	SlGgeVgF
						A0A2I4FHR6-A0A2I4FHR6_JUGRE	267	274	KlGlaLaL
						A0A6P4LKL4-A0A6P4LKL4_GOSAR	214	221	TvGcsYlV
						A0A6P4LKL4-A0A6P4LKL4_GOSAR	267	274	KfGlaLsL
						A0A2U1NGM1-A0A2U1NGM1_ARTAN	214	221	TvGgsYaV
						A0A2U1NGM1-A0A2U1NGM1_ARTAN	267	274	KfGlaLaL
						A0A1J3K7H0-A0A1J3K7H0_NOCCA	267	274	KvGlaLaL
						Total with b-signal in b19				Total with 2 b-signals
						96				1

## Sheet: Mammals VDAC1
				b-signal in b18		ProSite Data
			b-signal in b19	and b19		Accession Number	Start	End	Sequence	b18+b19?
						Q9TT15-VDAC1_RABIT	19	26	TkGygFgL
Acinonyx jubatus	A0A6J2AT46	A0A6J2AT46_ACIJB Voltage-dependent anion-selective channel protein 1	yes	yes		Q9TT15-VDAC1_RABIT	80	87	TlGteItV
Acinonyx jubatus	A0A6J2AT46	A0A6J2AT46_ACIJB Voltage-dependent anion-selective channel protein 1	yes	yes		Q9TT15-VDAC1_RABIT	124	131	NlGcdVdF
Ailuropoda melanoleuca	G1MHG2	G1MHG2_AILME Voltage-dependent anion-selective channel protein 1	yes	yes		Q9TT15-VDAC1_RABIT	252	259	KpGikLtL
Aotus nancymaae	A0A2K5EEP7	A0A2K5EEP7_AOTNA Voltage-dependent anion-selective channel protein 1	yes	yes		Q9TT15-VDAC1_RABIT	274	281	KlGlgLeF	yes		Q9TT15-VDAC1_RABIT
Balaenoptera acutorostrata scammoni	A0A383ZAZ8	A0A383ZAZ8_BALAS Voltage-dependent anion-selective channel protein 1	yes	yes
Bison bison bison	A0A6P3HJ22	A0A6P3HJ22_BISBI Voltage-dependent anion-selective channel protein 1	yes	yes		P45879-VDAC1_BOVIN	19	26	TkGygFgL
Bos indicus	A0A6P5C4U2	A0A6P5C4U2_BOSIN Voltage-dependent anion-selective channel protein 1	yes	yes		P45879-VDAC1_BOVIN	80	87	TlGteItV
Bos mutus	A0A6B0RMJ1	A0A6B0RMJ1_9CETA Voltage-dependent anion-selective channel protein 1	yes	yes		P45879-VDAC1_BOVIN	124	131	NlGcdVdF
Bos taurus	P45879	VDAC1_BOVIN Voltage-dependent anion-selective channel protein 1	yes	yes		P45879-VDAC1_BOVIN	252	259	KpGikLtL
Callithrix jacchus	F7AKB9	F7AKB9_CALJA Voltage-dependent anion-selective channel protein 1	yes	yes		P45879-VDAC1_BOVIN	274	281	KlGlgLeF	yes		P45879-VDAC1_BOVIN
Callorhinus ursinus	A0A3Q7N9D8	A0A3Q7N9D8_CALUR Voltage-dependent anion-selective channel protein 1	yes	yes
Camelus dromedarius	A0A5N4EEB4	A0A5N4EEB4_CAMDR Voltage-dependent anion-selective channel protein 1	yes	yes		A0A287D5N4-A0A287D5N4_ICTTR	19	26	TkGygFgL
Canis lupus familiaris	F1PRZ1	F1PRZ1_CANLF Voltage-dependent anion-selective channel protein 1	yes	yes		A0A287D5N4-A0A287D5N4_ICTTR	80	87	TlGteItV
Capra hircus	A0A452FXM5	A0A452FXM5_CAPHI Voltage-dependent anion-selective channel protein 1	yes	yes		A0A287D5N4-A0A287D5N4_ICTTR	124	131	NlGcdVdF
Carlito syrichta	A0A1U7UFK5	A0A1U7UFK5_CARSF Voltage-dependent anion-selective channel protein 1	yes	yes		A0A287D5N4-A0A287D5N4_ICTTR	252	259	KpGikLtL
Castor canadensis	A0A250YEG6	A0A250YEG6_CASCN Voltage-dependent anion-selective channel protein 1	yes	yes		A0A287D5N4-A0A287D5N4_ICTTR	274	281	KlGlgLeF	yes		A0A287D5N4-A0A287D5N4_ICTTR
Cavia porcellus	A0A286XTG3	A0A286XTG3_CAVPO Voltage-dependent anion-selective channel protein 1	yes	yes
Cebus imitator	A0A2K5QZ09	A0A2K5QZ09_CEBIM Voltage-dependent anion-selective channel protein 1	yes	yes		A0A5E4DCI7-A0A5E4DCI7_MARMO	19	26	TkGygFgL
Colobus angolensis palliatus	A0A2K5JAI1	A0A2K5JAI1_COLAP Voltage-dependent anion-selective channel protein 1	yes	yes		A0A5E4DCI7-A0A5E4DCI7_MARMO	80	87	TlGteItV
Crocuta crocuta	A0A6G1ARR1	A0A6G1ARR1_CROCR Voltage-dependent anion-selective channel protein 1 (Fragment)	yes	yes		A0A5E4DCI7-A0A5E4DCI7_MARMO	124	131	NlGcdVdF
Delphinapterus leucas	A0A2Y9PNX6	A0A2Y9PNX6_DELLE Voltage-dependent anion-selective channel protein 1	yes	yes		A0A5E4DCI7-A0A5E4DCI7_MARMO	252	259	KpGikLtL
Desmodus rotundus	K9IRB5	K9IRB5_DESRO Voltage-dependent anion-selective channel protein 1 (Fragment)	yes	yes		A0A5E4DCI7-A0A5E4DCI7_MARMO	274	281	KlGlgLeF	yes		A0A5E4DCI7-A0A5E4DCI7_MARMO
Diceros bicornis minor	A0A7J7ECA4	A0A7J7ECA4_DICBM Voltage-dependent anion-selective channel protein 1	yes	yes
Dipodomys ordii	A0A1S3GDU9	A0A1S3GDU9_DIPOR Voltage-dependent anion-selective channel protein 1	yes	yes		A0A6I9II27-A0A6I9II27_VICPA	19	26	TkGygFgL
Enhydra lutris kenyoni	A0A2Y9ITR6	A0A2Y9ITR6_ENHLU Voltage-dependent anion-selective channel protein 1	yes	yes		A0A6I9II27-A0A6I9II27_VICPA	80	87	TlGteItV
Equus caballus	A0A3Q2IA99	A0A3Q2IA99_HORSE Voltage-dependent anion-selective channel protein 1	yes	yes		A0A6I9II27-A0A6I9II27_VICPA	124	131	NlGcdVdF
Felis catus	A0A2I2UXU4	A0A2I2UXU4_FELCA Voltage-dependent anion-selective channel protein 1	yes	yes		A0A6I9II27-A0A6I9II27_VICPA	252	259	KpGikLtL
Gorilla gorilla gorilla	G3SIZ6	G3SIZ6_GORGO Voltage-dependent anion-selective channel protein 1	yes	yes		A0A6I9II27-A0A6I9II27_VICPA	274	281	KlGlgLeF	yes		A0A6I9II27-A0A6I9II27_VICPA
Homo sapiens	P21796	VDAC1_HUMAN Voltage-dependent anion-selective channel protein 1	yes	yes
Ictidomys tridecemlineatus	A0A287D5N4	A0A287D5N4_ICTTR Voltage-dependent anion-selective channel protein 1	yes	yes		A0A5J5MZA5-A0A5J5MZA5_MUNRE	19	26	TkGygFgL
Leptonychotes weddellii	A0A7F8QJT0	A0A7F8QJT0_LEPWE Voltage-dependent anion-selective channel protein 1	yes	yes		A0A5J5MZA5-A0A5J5MZA5_MUNRE	80	87	TlGteItV
Lipotes vexillifer	A0A340XMP5	A0A340XMP5_LIPVE Voltage-dependent anion-selective channel protein 1	yes	yes		A0A5J5MZA5-A0A5J5MZA5_MUNRE	124	131	NlGcdVdF
Lynx canadensis	A0A667GA47	A0A667GA47_LYNCA Voltage-dependent anion-selective channel protein 1	yes	yes		A0A5J5MZA5-A0A5J5MZA5_MUNRE	252	259	KpGikLtL
Lynx pardinus	A0A485NRI6	A0A485NRI6_LYNPA Voltage-dependent anion-selective channel protein 1	yes	yes		A0A5J5MZA5-A0A5J5MZA5_MUNRE	274	281	KlGlgLeF	yes		A0A5J5MZA5-A0A5J5MZA5_MUNRE
Macaca fascicularis	I7G2H7	I7G2H7_MACFA Voltage-dependent anion-selective channel protein 1	yes	yes
Macaca mulatta	H9Z018	H9Z018_MACMU Voltage-dependent anion-selective channel protein 1	yes	yes		A0A2K6AWU3-A0A2K6AWU3_MACNE	30	37	TkGygFgL
Macaca nemestrina	A0A2K6AWU3	A0A2K6AWU3_MACNE Voltage-dependent anion-selective channel protein 1	yes	yes		A0A2K6AWU3-A0A2K6AWU3_MACNE	91	98	TlGteItV
Mandrillus leucophaeus	A0A2K6A092	A0A2K6A092_MANLE Voltage-dependent anion-selective channel protein 1	yes	yes		A0A2K6AWU3-A0A2K6AWU3_MACNE	135	142	NlGcdVdF
Marmota monax	A0A5E4DCI7	A0A5E4DCI7_MARMO Voltage-dependent anion-selective channel protein 1	yes	yes		A0A2K6AWU3-A0A2K6AWU3_MACNE	263	270	KpGikLtL
Molossus molossus	A0A7J8IEW6	A0A7J8IEW6_MOLMO Voltage-dependent anion-selective channel protein 1	yes	yes		A0A2K6AWU3-A0A2K6AWU3_MACNE	285	292	KlGlgLeF	yes		A0A2K6AWU3-A0A2K6AWU3_MACNE
Monodelphis domestica	F6UN69	F6UN69_MONDO Voltage-dependent anion-selective channel protein 1	yes	yes
Monodon monoceros	A0A4U1EPC6	A0A4U1EPC6_MONMO Voltage-dependent anion-selective channel protein 1 (Fragment)	yes	yes		F1PRZ1-F1PRZ1_CANLF	19	26	TkGygFgL
Muntiacus reevesi	A0A5J5MZA5	A0A5J5MZA5_MUNRE Voltage-dependent anion-selective channel protein 1	yes	yes		F1PRZ1-F1PRZ1_CANLF	80	87	TlGteItV
Mus musculus	Q60932	VDAC1_MOUSE Voltage-dependent anion-selective channel protein 1	yes	yes		F1PRZ1-F1PRZ1_CANLF	124	131	NlGcdVdF
Mustela putorius furo	M3YFN8	M3YFN8_MUSPF Voltage-dependent anion-selective channel protein 1	yes	yes		F1PRZ1-F1PRZ1_CANLF	252	259	KpGikLtL
Myotis brandtii	S7PB76	S7PB76_MYOBR Voltage-dependent anion-selective channel protein 1	yes	yes		F1PRZ1-F1PRZ1_CANLF	274	281	KlGlgLeF	yes		F1PRZ1-F1PRZ1_CANLF
Myotis davidii	L5MJJ9	L5MJJ9_MYODS Voltage-dependent anion-selective channel protein 1	yes	yes
Myotis myotis	A0A7J7XLE9	A0A7J7XLE9_MYOMY Voltage-dependent anion-selective channel protein 1	yes	yes		A0A6B0RMJ1-A0A6B0RMJ1_9CETA	19	26	TkGygFgL
Neomonachus schauinslandi	A0A2Y9I6H3	A0A2Y9I6H3_NEOSC Voltage-dependent anion-selective channel protein 1	yes	yes		A0A6B0RMJ1-A0A6B0RMJ1_9CETA	80	87	TlGteItV
Neophocaena asiaeorientalis asiaeorientalis	A0A341BDE2	A0A341BDE2_NEOAA Voltage-dependent anion-selective channel protein 1	yes	yes		A0A6B0RMJ1-A0A6B0RMJ1_9CETA	124	131	NlGcdVdF
Odobenus rosmarus divergens	A0A2U3ZKR8	A0A2U3ZKR8_ODORO Voltage-dependent anion-selective channel protein 1	yes	yes		A0A6B0RMJ1-A0A6B0RMJ1_9CETA	252	259	KpGikLtL
Ornithorhynchus anatinus	F7FAL9	F7FAL9_ORNAN Voltage-dependent anion-selective channel protein 1	yes	yes		A0A6B0RMJ1-A0A6B0RMJ1_9CETA	274	281	KlGlgLeF	yes		A0A6B0RMJ1-A0A6B0RMJ1_9CETA
Oryctolagus cuniculus	Q9TT15	VDAC1_RABIT Voltage-dependent anion-selective channel protein 1	yes	yes
Otolemur garnettii	H0XLJ3	H0XLJ3_OTOGA Voltage-dependent anion-selective channel protein 1	yes	yes		A0A341BDE2-A0A341BDE2_NEOAA	19	26	TkGygFgL
Ovis aries	W5PW62	W5PW62_SHEEP Voltage-dependent anion-selective channel protein 1	yes	yes		A0A341BDE2-A0A341BDE2_NEOAA	80	87	TlGteItV
Pan paniscus	A0A2R9BFY0	A0A2R9BFY0_PANPA Voltage-dependent anion-selective channel protein 1	yes	yes		A0A341BDE2-A0A341BDE2_NEOAA	124	131	NlGcdVdF
Pan troglodytes	A0A2I3T948	A0A2I3T948_PANTR Voltage-dependent anion-selective channel protein 1	yes	yes		A0A341BDE2-A0A341BDE2_NEOAA	252	259	KpGikLtL
Papio anubis	A0A096NAT2	A0A096NAT2_PAPAN Voltage-dependent anion-selective channel protein 1	yes	yes		A0A341BDE2-A0A341BDE2_NEOAA	274	281	KlGlgLeF	yes		A0A341BDE2-A0A341BDE2_NEOAA
Peromyscus maniculatus bairdii	A0A6I9M807	A0A6I9M807_PERMB Voltage-dependent anion-selective channel protein 1	yes	yes
Phascolarctos cinereus	A0A6P5KPZ5	A0A6P5KPZ5_PHACI Voltage-dependent anion-selective channel protein 1	yes	yes		A0A452FXM5-A0A452FXM5_CAPHI	19	26	TkGygFgL
Phyllostomus discolor	A0A6J2MVH6	A0A6J2MVH6_9CHIR Voltage-dependent anion-selective channel protein 1				A0A452FXM5-A0A452FXM5_CAPHI	80	87	TlGteItV
Physeter macrocephalus	A0A2Y9SDC8	A0A2Y9SDC8_PHYMC Voltage-dependent anion-selective channel protein 1	yes	yes		A0A452FXM5-A0A452FXM5_CAPHI	124	131	NlGcdVdF
Pongo abelii	A0A2J8VQF0	A0A2J8VQF0_PONAB Voltage-dependent anion-selective channel protein 1	yes	yes		A0A452FXM5-A0A452FXM5_CAPHI	252	259	KpGikLtL
Propithecus coquereli	A0A2K6G071	A0A2K6G071_PROCO Voltage-dependent anion-selective channel protein 1	yes	yes		A0A452FXM5-A0A452FXM5_CAPHI	274	281	KlGlgLeF	yes		A0A452FXM5-A0A452FXM5_CAPHI
Puma concolor	A0A6P6HZH0	A0A6P6HZH0_PUMCO Voltage-dependent anion-selective channel protein 1	yes
Rattus norvegicus	Q9Z2L0	VDAC1_RAT Voltage-dependent anion-selective channel protein 1	yes	yes		A0A3Q2IA99-A0A3Q2IA99_HORSE	42	49	TkGygFgL
Rhinopithecus bieti	A0A2K6KEB9	A0A2K6KEB9_RHIBE Voltage-dependent anion-selective channel protein 1	yes	yes		A0A3Q2IA99-A0A3Q2IA99_HORSE	103	110	TlGteItV
Rhinopithecus roxellana	A0A2K6NQM2	A0A2K6NQM2_RHIRO Voltage-dependent anion-selective channel protein 1	yes	yes		A0A3Q2IA99-A0A3Q2IA99_HORSE	147	154	NlGcdVdF
Rousettus aegyptiacus	A0A7J8FNU7	A0A7J8FNU7_ROUAE Voltage-dependent anion-selective channel protein 1	yes	yes		A0A3Q2IA99-A0A3Q2IA99_HORSE	275	282	KpGikLtL
Saimiri boliviensis boliviensis	A0A2K6TF57	A0A2K6TF57_SAIBB Voltage-dependent anion-selective channel protein 1	yes	yes		A0A3Q2IA99-A0A3Q2IA99_HORSE	297	304	KlGlgLeF	yes		A0A3Q2IA99-A0A3Q2IA99_HORSE
Sapajus apella	A0A6J3FR51	A0A6J3FR51_SAPAP Voltage-dependent anion-selective channel protein 1	yes	yes
Sarcophilus harrisii	G3WYY4	G3WYY4_SARHA Voltage-dependent anion-selective channel protein 1	yes	yes		A0A5N4EEB4-A0A5N4EEB4_CAMDR	50	57	TkGygFgL
Sus scrofa	Q9MZ16	VDAC1_PIG Voltage-dependent anion-selective channel protein 1	yes	yes		A0A5N4EEB4-A0A5N4EEB4_CAMDR	111	118	TlGteItV
Trichechus manatus latirostris	A0A2Y9E297	A0A2Y9E297_TRIMA Voltage-dependent anion-selective channel protein 1	yes	yes		A0A5N4EEB4-A0A5N4EEB4_CAMDR	155	162	NlGcdVdF
Tursiops truncatus	A0A2U4AGQ2	A0A2U4AGQ2_TURTR Voltage-dependent anion-selective channel protein 1	yes	yes		A0A5N4EEB4-A0A5N4EEB4_CAMDR	283	290	KpGikLtL
Ursus americanus	A0A452QQM5	A0A452QQM5_URSAM Voltage-dependent anion-selective channel protein 1	yes	yes		A0A5N4EEB4-A0A5N4EEB4_CAMDR	305	312	KlGlgLeF	yes		A0A5N4EEB4-A0A5N4EEB4_CAMDR
Ursus arctos horribilis	A0A3Q7XLZ9	A0A3Q7XLZ9_URSAR Voltage-dependent anion-selective channel protein 1	yes	yes
Ursus maritimus	A0A384C623	A0A384C623_URSMA Voltage-dependent anion-selective channel protein 1	yes	yes		H0XLJ3-H0XLJ3_OTOGA	29	36	TkGygFgL
Vicugna pacos	A0A6I9II27	A0A6I9II27_VICPA Voltage-dependent anion-selective channel protein 1	yes	yes		H0XLJ3-H0XLJ3_OTOGA	90	97	TlGteItV
Vombatus ursinus	A0A4X2KCE5	A0A4X2KCE5_VOMUR Voltage-dependent anion-selective channel protein 1	yes	yes		H0XLJ3-H0XLJ3_OTOGA	134	141	NlGcdVdF
Vulpes vulpes	A0A3Q7S4D3	A0A3Q7S4D3_VULVU Voltage-dependent anion-selective channel protein 1	yes	yes		H0XLJ3-H0XLJ3_OTOGA	262	269	KpGikLtL
Zalophus californianus	A0A6J2EJ60	A0A6J2EJ60_ZALCA Voltage-dependent anion-selective channel protein 1	yes	yes		H0XLJ3-H0XLJ3_OTOGA	284	291	KlGlgLeF	yes		H0XLJ3-H0XLJ3_OTOGA
						A0A3Q7S4D3-A0A3Q7S4D3_VULVU	19	26	TkGygFgL
		Total with signal in b19	81			A0A3Q7S4D3-A0A3Q7S4D3_VULVU	80	87	TlGteItV
		Total with signals in both b18 and b19	80			A0A3Q7S4D3-A0A3Q7S4D3_VULVU	124	131	NlGcdVdF
		Total without signal In b19	1			A0A3Q7S4D3-A0A3Q7S4D3_VULVU	252	259	KpGikLtL
		Total sequences	82			A0A3Q7S4D3-A0A3Q7S4D3_VULVU	274	281	KlGlgLeF	yes		A0A3Q7S4D3-A0A3Q7S4D3_VULVU
						W5PW62-W5PW62_SHEEP	19	26	TkGygFgL
						W5PW62-W5PW62_SHEEP	80	87	TlGteItV
						W5PW62-W5PW62_SHEEP	124	131	NlGcdVdF
						W5PW62-W5PW62_SHEEP	252	259	KpGikLtL
						W5PW62-W5PW62_SHEEP	274	281	KlGlgLeF	yes		W5PW62-W5PW62_SHEEP
						A0A4U1EPC6-A0A4U1EPC6_MONMO	21	28	TkGygFgL
						A0A4U1EPC6-A0A4U1EPC6_MONMO	82	89	TlGteItV
						A0A4U1EPC6-A0A4U1EPC6_MONMO	126	133	NlGcdVdF
						A0A4U1EPC6-A0A4U1EPC6_MONMO	254	261	KpGikLtL
						A0A4U1EPC6-A0A4U1EPC6_MONMO	276	283	KlGlgLeF	yes		A0A4U1EPC6-A0A4U1EPC6_MONMO
						A0A2Y9PNX6-A0A2Y9PNX6_DELLE	19	26	TkGygFgL
						A0A2Y9PNX6-A0A2Y9PNX6_DELLE	80	87	TlGteItV
						A0A2Y9PNX6-A0A2Y9PNX6_DELLE	124	131	NlGcdVdF
						A0A2Y9PNX6-A0A2Y9PNX6_DELLE	252	259	KpGikLtL
						A0A2Y9PNX6-A0A2Y9PNX6_DELLE	274	281	KlGlgLeF	yes		A0A2Y9PNX6-A0A2Y9PNX6_DELLE
						A0A6P5C4U2-A0A6P5C4U2_BOSIN	19	26	TkGygFgL
						A0A6P5C4U2-A0A6P5C4U2_BOSIN	80	87	TlGteItV
						A0A6P5C4U2-A0A6P5C4U2_BOSIN	124	131	NlGcdVdF
						A0A6P5C4U2-A0A6P5C4U2_BOSIN	252	259	KpGikLtL
						A0A6P5C4U2-A0A6P5C4U2_BOSIN	274	281	KlGlgLeF	yes		A0A6P5C4U2-A0A6P5C4U2_BOSIN
						A0A6P3HJ22-A0A6P3HJ22_BISBI	19	26	TkGygFgL
						A0A6P3HJ22-A0A6P3HJ22_BISBI	80	87	TlGteItV
						A0A6P3HJ22-A0A6P3HJ22_BISBI	124	131	NlGcdVdF
						A0A6P3HJ22-A0A6P3HJ22_BISBI	252	259	KpGikLtL
						A0A6P3HJ22-A0A6P3HJ22_BISBI	274	281	KlGlgLeF	yes		A0A6P3HJ22-A0A6P3HJ22_BISBI
						Q9MZ16-VDAC1_PIG	19	26	TkGygFgL
						Q9MZ16-VDAC1_PIG	80	87	TlGteItV
						Q9MZ16-VDAC1_PIG	124	131	NlGcdVdF
						Q9MZ16-VDAC1_PIG	252	259	KpGikLtL
						Q9MZ16-VDAC1_PIG	274	281	KlGlgLeF	yes		Q9MZ16-VDAC1_PIG
						A0A7J7ECA4-A0A7J7ECA4_DICBM	94	101	TkGygFgL
						A0A7J7ECA4-A0A7J7ECA4_DICBM	155	162	TlGteItV
						A0A7J7ECA4-A0A7J7ECA4_DICBM	199	206	NlGcdVdF
						A0A7J7ECA4-A0A7J7ECA4_DICBM	327	334	KpGikLtL
						A0A7J7ECA4-A0A7J7ECA4_DICBM	349	356	KlGlgLeF	yes		A0A7J7ECA4-A0A7J7ECA4_DICBM
						P21796-VDAC1_HUMAN	19	26	TkGygFgL
						P21796-VDAC1_HUMAN	80	87	TlGteItV
						P21796-VDAC1_HUMAN	124	131	NlGcdMdF
						P21796-VDAC1_HUMAN	252	259	KpGikLtL
						P21796-VDAC1_HUMAN	274	281	KlGlgLeF	yes		P21796-VDAC1_HUMAN
						A0A2K5JAI1-A0A2K5JAI1_COLAP	19	26	TkGygFgL
						A0A2K5JAI1-A0A2K5JAI1_COLAP	80	87	TlGteItV
						A0A2K5JAI1-A0A2K5JAI1_COLAP	124	131	NlGcdMdF
						A0A2K5JAI1-A0A2K5JAI1_COLAP	252	259	KpGikLtL
						A0A2K5JAI1-A0A2K5JAI1_COLAP	274	281	KlGlgLeF	yes		A0A2K5JAI1-A0A2K5JAI1_COLAP
						A0A2K6G071-A0A2K6G071_PROCO	19	26	TkGygFgL
						A0A2K6G071-A0A2K6G071_PROCO	80	87	TlGteItV
						A0A2K6G071-A0A2K6G071_PROCO	124	131	NlGcdVdF
						A0A2K6G071-A0A2K6G071_PROCO	252	259	KpGikLtL
						A0A2K6G071-A0A2K6G071_PROCO	274	281	KlGlgLeF	yes		A0A2K6G071-A0A2K6G071_PROCO
						A0A2K6KEB9-A0A2K6KEB9_RHIBE	19	26	TkGygFgL
						A0A2K6KEB9-A0A2K6KEB9_RHIBE	80	87	TlGteItV
						A0A2K6KEB9-A0A2K6KEB9_RHIBE	124	131	NlGcdMdF
						A0A2K6KEB9-A0A2K6KEB9_RHIBE	252	259	KpGikLtL
						A0A2K6KEB9-A0A2K6KEB9_RHIBE	274	281	KlGlgLeF	yes		A0A2K6KEB9-A0A2K6KEB9_RHIBE
						G3SIZ6-G3SIZ6_GORGO	19	26	TkGygFgL
						G3SIZ6-G3SIZ6_GORGO	80	87	TlGteItV
						G3SIZ6-G3SIZ6_GORGO	124	131	NlGcdMdF
						G3SIZ6-G3SIZ6_GORGO	252	259	KpGikLtL
						G3SIZ6-G3SIZ6_GORGO	274	281	KlGlgLeF	yes		G3SIZ6-G3SIZ6_GORGO
						A0A2K6A092-A0A2K6A092_MANLE	35	42	TkGygFgL
						A0A2K6A092-A0A2K6A092_MANLE	96	103	TlGteItV
						A0A2K6A092-A0A2K6A092_MANLE	140	147	NlGcdMdF
						A0A2K6A092-A0A2K6A092_MANLE	268	275	KpGikLtL
						A0A2K6A092-A0A2K6A092_MANLE	290	297	KlGlgLeF	yes		A0A2K6A092-A0A2K6A092_MANLE
						A0A096NAT2-A0A096NAT2_PAPAN	25	32	TkGygFgL
						A0A096NAT2-A0A096NAT2_PAPAN	86	93	TlGteItV
						A0A096NAT2-A0A096NAT2_PAPAN	130	137	NlGcdMdF
						A0A096NAT2-A0A096NAT2_PAPAN	258	265	KpGikLtL
						A0A096NAT2-A0A096NAT2_PAPAN	280	287	KlGlgLeF	yes		A0A096NAT2-A0A096NAT2_PAPAN
						A0A2I3T948-A0A2I3T948_PANTR	25	32	TkGygFgL
						A0A2I3T948-A0A2I3T948_PANTR	86	93	TlGteItV
						A0A2I3T948-A0A2I3T948_PANTR	130	137	NlGcdMdF
						A0A2I3T948-A0A2I3T948_PANTR	258	265	KpGikLtL
						A0A2I3T948-A0A2I3T948_PANTR	280	287	KlGlgLeF	yes		A0A2I3T948-A0A2I3T948_PANTR
						A0A2K6NQM2-A0A2K6NQM2_RHIRO	19	26	TkGygFgL
						A0A2K6NQM2-A0A2K6NQM2_RHIRO	80	87	TlGteItV
						A0A2K6NQM2-A0A2K6NQM2_RHIRO	124	131	NlGcdMdF
						A0A2K6NQM2-A0A2K6NQM2_RHIRO	252	259	KpGikLtL
						A0A2K6NQM2-A0A2K6NQM2_RHIRO	274	281	KlGlgLeF	yes		A0A2K6NQM2-A0A2K6NQM2_RHIRO
						A0A340XMP5-A0A340XMP5_LIPVE	19	26	TkGygFgL
						A0A340XMP5-A0A340XMP5_LIPVE	80	87	TlGteItV
						A0A340XMP5-A0A340XMP5_LIPVE	124	131	NlGcdMdF
						A0A340XMP5-A0A340XMP5_LIPVE	252	259	KpGikLtL
						A0A340XMP5-A0A340XMP5_LIPVE	274	281	KlGlgLeF	yes		A0A340XMP5-A0A340XMP5_LIPVE
						A0A2J8VQF0-A0A2J8VQF0_PONAB	19	26	TkGygFgL
						A0A2J8VQF0-A0A2J8VQF0_PONAB	80	87	TlGteItV
						A0A2J8VQF0-A0A2J8VQF0_PONAB	124	131	NlGcdMdF
						A0A2J8VQF0-A0A2J8VQF0_PONAB	252	259	KpGikLtL
						A0A2J8VQF0-A0A2J8VQF0_PONAB	274	281	KlGlgLeF	yes		A0A2J8VQF0-A0A2J8VQF0_PONAB
						A0A2U3ZKR8-A0A2U3ZKR8_ODORO	30	37	TkGygFgL
						A0A2U3ZKR8-A0A2U3ZKR8_ODORO	91	98	TlGteItV
						A0A2U3ZKR8-A0A2U3ZKR8_ODORO	135	142	NlGcdVdF
						A0A2U3ZKR8-A0A2U3ZKR8_ODORO	263	270	KpGikLtL
						A0A2U3ZKR8-A0A2U3ZKR8_ODORO	285	292	KlGlgLeF	yes		A0A2U3ZKR8-A0A2U3ZKR8_ODORO
						M3YFN8-M3YFN8_MUSPF	19	26	TkGygFgL
						M3YFN8-M3YFN8_MUSPF	80	87	TlGteItV
						M3YFN8-M3YFN8_MUSPF	124	131	NlGcdVdF
						M3YFN8-M3YFN8_MUSPF	252	259	KpGikLtL
						M3YFN8-M3YFN8_MUSPF	274	281	KlGlgLeF	yes		M3YFN8-M3YFN8_MUSPF
						A0A452QQM5-A0A452QQM5_URSAM	19	26	TkGygFgL
						A0A452QQM5-A0A452QQM5_URSAM	80	87	TlGteItV
						A0A452QQM5-A0A452QQM5_URSAM	124	131	NlGcdVdF
						A0A452QQM5-A0A452QQM5_URSAM	252	259	KpGikLtL
						A0A452QQM5-A0A452QQM5_URSAM	274	281	KlGlgLeF	yes		A0A452QQM5-A0A452QQM5_URSAM
						A0A3Q7XLZ9-A0A3Q7XLZ9_URSAR	19	26	TkGygFgL
						A0A3Q7XLZ9-A0A3Q7XLZ9_URSAR	80	87	TlGteItV
						A0A3Q7XLZ9-A0A3Q7XLZ9_URSAR	124	131	NlGcdVdF
						A0A3Q7XLZ9-A0A3Q7XLZ9_URSAR	252	259	KpGikLtL
						A0A3Q7XLZ9-A0A3Q7XLZ9_URSAR	274	281	KlGlgLeF	yes		A0A3Q7XLZ9-A0A3Q7XLZ9_URSAR
						G1MHG2-G1MHG2_AILME	109	116	TkGygFgL
						G1MHG2-G1MHG2_AILME	170	177	TlGteItV
						G1MHG2-G1MHG2_AILME	214	221	NlGcdVdF
						G1MHG2-G1MHG2_AILME	342	349	KpGikLtL
						G1MHG2-G1MHG2_AILME	364	371	KlGlgLeF	yes		G1MHG2-G1MHG2_AILME
						A0A3Q7N9D8-A0A3Q7N9D8_CALUR	6	13	RfGtsIsL
						A0A3Q7N9D8-A0A3Q7N9D8_CALUR	42	49	TkGygFgL
						A0A3Q7N9D8-A0A3Q7N9D8_CALUR	103	110	TlGteItV
						A0A3Q7N9D8-A0A3Q7N9D8_CALUR	147	154	NlGcdVdF
						A0A3Q7N9D8-A0A3Q7N9D8_CALUR	275	282	KpGikLtL
						A0A3Q7N9D8-A0A3Q7N9D8_CALUR	297	304	KlGlgLeF	yes		A0A3Q7N9D8-A0A3Q7N9D8_CALUR
						A0A7F8QJT0-A0A7F8QJT0_LEPWE	19	26	TkGygFgL
						A0A7F8QJT0-A0A7F8QJT0_LEPWE	80	87	TlGteItV
						A0A7F8QJT0-A0A7F8QJT0_LEPWE	124	131	NlGcdVdF
						A0A7F8QJT0-A0A7F8QJT0_LEPWE	252	259	KpGikLtL
						A0A7F8QJT0-A0A7F8QJT0_LEPWE	274	281	KlGlgLeF	yes		A0A7F8QJT0-A0A7F8QJT0_LEPWE
						A0A384C623-A0A384C623_URSMA	19	26	TkGygFgL
						A0A384C623-A0A384C623_URSMA	80	87	TlGteItV
						A0A384C623-A0A384C623_URSMA	124	131	NlGcdVdF
						A0A384C623-A0A384C623_URSMA	252	259	KpGikLtL
						A0A384C623-A0A384C623_URSMA	274	281	KlGlgLeF	yes		A0A384C623-A0A384C623_URSMA
										yes		0
						A0A6J2EJ60-A0A6J2EJ60_ZALCA	19	26	TkGygFgL
						A0A6J2EJ60-A0A6J2EJ60_ZALCA	80	87	TlGteItV
						A0A6J2EJ60-A0A6J2EJ60_ZALCA	124	131	NlGcdVdF
						A0A6J2EJ60-A0A6J2EJ60_ZALCA	252	259	KpGikLtL
						A0A6J2EJ60-A0A6J2EJ60_ZALCA	274	281	KlGlgLeF	yes		A0A6J2EJ60-A0A6J2EJ60_ZALCA
						A0A2Y9I6H3-A0A2Y9I6H3_NEOSC	19	26	TkGygFgL
						A0A2Y9I6H3-A0A2Y9I6H3_NEOSC	80	87	TlGteItV
						A0A2Y9I6H3-A0A2Y9I6H3_NEOSC	124	131	NlGcdVdF
						A0A2Y9I6H3-A0A2Y9I6H3_NEOSC	252	259	KpGikLtL
						A0A2Y9I6H3-A0A2Y9I6H3_NEOSC	274	281	KlGlgLeF	yes		A0A2Y9I6H3-A0A2Y9I6H3_NEOSC
						A0A2Y9ITR6-A0A2Y9ITR6_ENHLU	19	26	TkGygFgL
						A0A2Y9ITR6-A0A2Y9ITR6_ENHLU	80	87	TlGteItV
						A0A2Y9ITR6-A0A2Y9ITR6_ENHLU	124	131	NlGcdVdF
						A0A2Y9ITR6-A0A2Y9ITR6_ENHLU	252	259	KpGikLtL
						A0A2Y9ITR6-A0A2Y9ITR6_ENHLU	274	281	KlGlgLeF	yes		A0A2Y9ITR6-A0A2Y9ITR6_ENHLU
						A0A1S3GDU9-A0A1S3GDU9_DIPOR	19	26	TkGygFgL
						A0A1S3GDU9-A0A1S3GDU9_DIPOR	80	87	TlGteItV
						A0A1S3GDU9-A0A1S3GDU9_DIPOR	124	131	NlGcdVdF
						A0A1S3GDU9-A0A1S3GDU9_DIPOR	252	259	KpGikLtL
						A0A1S3GDU9-A0A1S3GDU9_DIPOR	274	281	KlGlgLeF	yes		A0A1S3GDU9-A0A1S3GDU9_DIPOR
						A0A485NRI6-A0A485NRI6_LYNPA	19	26	TkGygFgL
						A0A485NRI6-A0A485NRI6_LYNPA	80	87	TlGteItV
						A0A485NRI6-A0A485NRI6_LYNPA	124	131	NlGcdVdF
						A0A485NRI6-A0A485NRI6_LYNPA	252	259	KpGikLtL
						A0A485NRI6-A0A485NRI6_LYNPA	274	281	KlGlgLeF	yes		A0A485NRI6-A0A485NRI6_LYNPA
						A0A383ZAZ8-A0A383ZAZ8_BALAS	19	26	TkGygFgL
						A0A383ZAZ8-A0A383ZAZ8_BALAS	80	87	TlGteItV
						A0A383ZAZ8-A0A383ZAZ8_BALAS	124	131	NlGcdVdF
						A0A383ZAZ8-A0A383ZAZ8_BALAS	252	259	KpGikLtL
						A0A383ZAZ8-A0A383ZAZ8_BALAS	274	281	KlGlgLeF	yes		A0A383ZAZ8-A0A383ZAZ8_BALAS
						A0A667GA47-A0A667GA47_LYNCA	19	26	TkGygFgL
						A0A667GA47-A0A667GA47_LYNCA	80	87	TlGteItV
						A0A667GA47-A0A667GA47_LYNCA	124	131	NlGcdVdF
						A0A667GA47-A0A667GA47_LYNCA	252	259	KpGikLtL
						A0A667GA47-A0A667GA47_LYNCA	274	281	KlGlgLeF	yes		A0A667GA47-A0A667GA47_LYNCA
						A0A6G1ARR1-A0A6G1ARR1_CROCR	19	26	TkGygFgL
						A0A6G1ARR1-A0A6G1ARR1_CROCR	80	87	TlGteItV
						A0A6G1ARR1-A0A6G1ARR1_CROCR	124	131	NlGcdVdF
						A0A6G1ARR1-A0A6G1ARR1_CROCR	252	259	KpGikLtL
						A0A6G1ARR1-A0A6G1ARR1_CROCR	274	281	KlGlgLeF	yes		A0A6G1ARR1-A0A6G1ARR1_CROCR
						A0A7J8FNU7-A0A7J8FNU7_ROUAE	19	26	TkGygFgL
						A0A7J8FNU7-A0A7J8FNU7_ROUAE	80	87	TlGteItV
						A0A7J8FNU7-A0A7J8FNU7_ROUAE	124	131	NlGcdVdF
						A0A7J8FNU7-A0A7J8FNU7_ROUAE	252	259	KpGikLtL
						A0A7J8FNU7-A0A7J8FNU7_ROUAE	274	281	KlGlgLeF	yes		A0A7J8FNU7-A0A7J8FNU7_ROUAE
						A0A2I2UXU4-A0A2I2UXU4_FELCA	19	26	TkGygFgL
						A0A2I2UXU4-A0A2I2UXU4_FELCA	80	87	TlGteItV
						A0A2I2UXU4-A0A2I2UXU4_FELCA	124	131	NlGcdVdF
						A0A2I2UXU4-A0A2I2UXU4_FELCA	252	259	KpGikLtL
						A0A2I2UXU4-A0A2I2UXU4_FELCA	274	281	KlGlgLeF	yes		A0A2I2UXU4-A0A2I2UXU4_FELCA
						H9Z018-H9Z018_MACMU	19	26	TkGygFgL
						H9Z018-H9Z018_MACMU	80	87	TlGteItV
						H9Z018-H9Z018_MACMU	124	131	NlGcdVdF
						H9Z018-H9Z018_MACMU	252	259	KpGikLtL
						H9Z018-H9Z018_MACMU	274	281	KlGlgLeF	yes		H9Z018-H9Z018_MACMU
						A0A2Y9SDC8-A0A2Y9SDC8_PHYMC	19	26	TkGygFgL
						A0A2Y9SDC8-A0A2Y9SDC8_PHYMC	80	87	TlGteItV
						A0A2Y9SDC8-A0A2Y9SDC8_PHYMC	124	131	NlGcdVdF
						A0A2Y9SDC8-A0A2Y9SDC8_PHYMC	252	259	KpGikLtL
						A0A2Y9SDC8-A0A2Y9SDC8_PHYMC	274	281	KlGlgLeF	yes		A0A2Y9SDC8-A0A2Y9SDC8_PHYMC
						A0A2U4AGQ2-A0A2U4AGQ2_TURTR	19	26	TkGygFgL
						A0A2U4AGQ2-A0A2U4AGQ2_TURTR	80	87	TlGteItV
						A0A2U4AGQ2-A0A2U4AGQ2_TURTR	124	131	NlGcdVdF
						A0A2U4AGQ2-A0A2U4AGQ2_TURTR	252	259	KpGikLtL
						A0A2U4AGQ2-A0A2U4AGQ2_TURTR	274	281	KlGlgLeF	yes		A0A2U4AGQ2-A0A2U4AGQ2_TURTR
						A0A6J2AT46-A0A6J2AT46_ACIJB	19	26	TkGygFgL
						A0A6J2AT46-A0A6J2AT46_ACIJB	80	87	TlGteItV
						A0A6J2AT46-A0A6J2AT46_ACIJB	124	131	NlGcdVdF
						A0A6J2AT46-A0A6J2AT46_ACIJB	252	259	KpGikLtL
						A0A6J2AT46-A0A6J2AT46_ACIJB	274	281	KlGlgLeF	yes		A0A6J2AT46-A0A6J2AT46_ACIJB
						A0A6P4TVF8-A0A6P4TVF8_PANPR	19	26	TkGygFgL
						A0A6P4TVF8-A0A6P4TVF8_PANPR	80	87	TlGteItV
						A0A6P4TVF8-A0A6P4TVF8_PANPR	124	131	NlGcdVdF
						A0A6P4TVF8-A0A6P4TVF8_PANPR	252	259	KpGikLtL
						A0A6P4TVF8-A0A6P4TVF8_PANPR	274	281	KlGlgLeF	yes		A0A6P4TVF8-A0A6P4TVF8_PANPR
						A0A6I9M807-A0A6I9M807_PERMB	19	26	TkGygFgL
						A0A6I9M807-A0A6I9M807_PERMB	80	87	TlGteItV
						A0A6I9M807-A0A6I9M807_PERMB	124	131	NlGcdVdF
						A0A6I9M807-A0A6I9M807_PERMB	252	259	KpGikLtL
						A0A6I9M807-A0A6I9M807_PERMB	274	281	KlGlgLeF	yes		A0A6I9M807-A0A6I9M807_PERMB
						A0A2K6TF57-A0A2K6TF57_SAIBB	19	26	TkGygFgL
						A0A2K6TF57-A0A2K6TF57_SAIBB	80	87	TlGteItL
						A0A2K6TF57-A0A2K6TF57_SAIBB	124	131	NlGcdMdF
						A0A2K6TF57-A0A2K6TF57_SAIBB	252	259	KpGikLtL
						A0A2K6TF57-A0A2K6TF57_SAIBB	274	281	KlGlgLeF	yes		A0A2K6TF57-A0A2K6TF57_SAIBB
						A0A2K5EEP7-A0A2K5EEP7_AOTNA	28	35	TkGygFgL
						A0A2K5EEP7-A0A2K5EEP7_AOTNA	89	96	TlGteItL
						A0A2K5EEP7-A0A2K5EEP7_AOTNA	133	140	NlGcdMdF
						A0A2K5EEP7-A0A2K5EEP7_AOTNA	261	268	KpGikLtL
						A0A2K5EEP7-A0A2K5EEP7_AOTNA	283	290	KlGlgLeF	yes		A0A2K5EEP7-A0A2K5EEP7_AOTNA
						F7AKB9-F7AKB9_CALJA	93	100	TkGygFgL
						F7AKB9-F7AKB9_CALJA	154	161	TlGteItL
						F7AKB9-F7AKB9_CALJA	198	205	NlGcdMdF
						F7AKB9-F7AKB9_CALJA	326	333	KpGikLtL
						F7AKB9-F7AKB9_CALJA	348	355	KlGlgLeF	yes		F7AKB9-F7AKB9_CALJA
						A0A2K5QZ09-A0A2K5QZ09_CEBIM	28	35	TkGygFgL
						A0A2K5QZ09-A0A2K5QZ09_CEBIM	89	96	TlGteItL
						A0A2K5QZ09-A0A2K5QZ09_CEBIM	133	140	NlGcdMdF
						A0A2K5QZ09-A0A2K5QZ09_CEBIM	261	268	KpGikLtL
						A0A2K5QZ09-A0A2K5QZ09_CEBIM	283	290	KlGlgLeF	yes		A0A2K5QZ09-A0A2K5QZ09_CEBIM
						A0A6J3FR51-A0A6J3FR51_SAPAP	19	26	TkGygFgL
						A0A6J3FR51-A0A6J3FR51_SAPAP	80	87	TlGteItL
						A0A6J3FR51-A0A6J3FR51_SAPAP	124	131	NlGcdMdF
						A0A6J3FR51-A0A6J3FR51_SAPAP	252	259	KpGikLtL
						A0A6J3FR51-A0A6J3FR51_SAPAP	274	281	KlGlgLeF	yes		A0A6J3FR51-A0A6J3FR51_SAPAP
						A0A1U7UFK5-A0A1U7UFK5_CARSF	19	26	TkGygFgL
						A0A1U7UFK5-A0A1U7UFK5_CARSF	80	87	TlGteItV
						A0A1U7UFK5-A0A1U7UFK5_CARSF	124	131	NlGcdVdF
						A0A1U7UFK5-A0A1U7UFK5_CARSF	252	259	KpGikLtL
						A0A1U7UFK5-A0A1U7UFK5_CARSF	274	281	KlGlgLeF	yes		A0A1U7UFK5-A0A1U7UFK5_CARSF
						Q9Z2L0-VDAC1_RAT	19	26	TkGygFgL
						Q9Z2L0-VDAC1_RAT	80	87	TlGteItV
						Q9Z2L0-VDAC1_RAT	124	131	NlGcdVdF
						Q9Z2L0-VDAC1_RAT	252	259	KpGikLtL
						Q9Z2L0-VDAC1_RAT	274	281	KlGlgLeF	yes		Q9Z2L0-VDAC1_RAT
						Q60932-VDAC1_MOUSE	32	39	TkGygFgL
						Q60932-VDAC1_MOUSE	93	100	TlGteItV
						Q60932-VDAC1_MOUSE	137	144	NlGcdVdF
						Q60932-VDAC1_MOUSE	265	272	KpGikLtL
						Q60932-VDAC1_MOUSE	287	294	KlGlgLeF	yes		Q60932-VDAC1_MOUSE
						A0A286XTG3-A0A286XTG3_CAVPO	19	26	TkGygFgL
						A0A286XTG3-A0A286XTG3_CAVPO	80	87	TlGseItV
						A0A286XTG3-A0A286XTG3_CAVPO	124	131	NlGcdVdF
						A0A286XTG3-A0A286XTG3_CAVPO	252	259	KpGikLtL
						A0A286XTG3-A0A286XTG3_CAVPO	274	281	KlGlgLeF	yes		A0A286XTG3-A0A286XTG3_CAVPO
						A0A7J8IEW6-A0A7J8IEW6_MOLMO	19	26	TkGygFgL
						A0A7J8IEW6-A0A7J8IEW6_MOLMO	80	87	TlGteItV
						A0A7J8IEW6-A0A7J8IEW6_MOLMO	124	131	NlGcdVdF
						A0A7J8IEW6-A0A7J8IEW6_MOLMO	252	259	KpGikLtL
						A0A7J8IEW6-A0A7J8IEW6_MOLMO	274	281	KlGlgLeF	yes		A0A7J8IEW6-A0A7J8IEW6_MOLMO
						A0A250YEG6-A0A250YEG6_CASCN	19	26	TkGygFgL
						A0A250YEG6-A0A250YEG6_CASCN	80	87	TlGteItV
						A0A250YEG6-A0A250YEG6_CASCN	124	131	NlGcdVdF
						A0A250YEG6-A0A250YEG6_CASCN	252	259	KpGikLtL
						A0A250YEG6-A0A250YEG6_CASCN	274	281	KlGlgLeF	yes		A0A250YEG6-A0A250YEG6_CASCN
						A0A6P6HZH0-A0A6P6HZH0_PUMCO	19	26	TkGygFgL
						A0A6P6HZH0-A0A6P6HZH0_PUMCO	80	87	TlGteItV
						A0A6P6HZH0-A0A6P6HZH0_PUMCO	124	131	NlGcdVdF
						A0A6P6HZH0-A0A6P6HZH0_PUMCO	274	281	KlGlgLeF
						K9IRB5-K9IRB5_DESRO	23	30	TkGygFgL
						K9IRB5-K9IRB5_DESRO	84	91	TlGteItV
						K9IRB5-K9IRB5_DESRO	128	135	NlGcdVdF
						K9IRB5-K9IRB5_DESRO	256	263	KpGikLtL
						K9IRB5-K9IRB5_DESRO	278	285	KlGlgLeF	yes		K9IRB5-K9IRB5_DESRO
						F6UN69-F6UN69_MONDO	136	143	TkGygFgL
						F6UN69-F6UN69_MONDO	197	204	TlGteItV
						F6UN69-F6UN69_MONDO	241	248	NlGcdMdF
						F6UN69-F6UN69_MONDO	369	376	KpGikLtL
						F6UN69-F6UN69_MONDO	391	398	KlGlgLeF	yes		F6UN69-F6UN69_MONDO
						S7PB76-S7PB76_MYOBR	19	26	TkGygFgL
						S7PB76-S7PB76_MYOBR	80	87	TlGteItV
						S7PB76-S7PB76_MYOBR	124	131	NlGcdVdF
						S7PB76-S7PB76_MYOBR	252	259	KpGikLtL
						S7PB76-S7PB76_MYOBR	274	281	KlGlgLeF	yes		S7PB76-S7PB76_MYOBR
						L5MJJ9-L5MJJ9_MYODS	19	26	TkGygFgL
						L5MJJ9-L5MJJ9_MYODS	80	87	TlGteItV
						L5MJJ9-L5MJJ9_MYODS	124	131	NlGcdVdF
						L5MJJ9-L5MJJ9_MYODS	252	259	KpGikLtL
						L5MJJ9-L5MJJ9_MYODS	274	281	KlGlgLeF	yes		L5MJJ9-L5MJJ9_MYODS
						A0A7J7XLE9-A0A7J7XLE9_MYOMY	19	26	TkGygFgL
						A0A7J7XLE9-A0A7J7XLE9_MYOMY	80	87	TlGteItV
						A0A7J7XLE9-A0A7J7XLE9_MYOMY	124	131	NlGcdVdF
						A0A7J7XLE9-A0A7J7XLE9_MYOMY	252	259	KpGikLtL
						A0A7J7XLE9-A0A7J7XLE9_MYOMY	274	281	KlGlgLeF	yes		A0A7J7XLE9-A0A7J7XLE9_MYOMY
						F7FAL9-F7FAL9_ORNAN	19	26	TkGygFgL
						F7FAL9-F7FAL9_ORNAN	80	87	TlGteItV
						F7FAL9-F7FAL9_ORNAN	124	131	NlGcdMdF
						F7FAL9-F7FAL9_ORNAN	252	259	KpGikLtL
						F7FAL9-F7FAL9_ORNAN	274	281	KlGlgLeF	yes		F7FAL9-F7FAL9_ORNAN
						A0A2R9BFY0-A0A2R9BFY0_PANPA	19	26	TkGygFgL
						A0A2R9BFY0-A0A2R9BFY0_PANPA	80	87	TlGteItV
						A0A2R9BFY0-A0A2R9BFY0_PANPA	124	131	NlGcdMdF
						A0A2R9BFY0-A0A2R9BFY0_PANPA	252	259	KpGikLtL
						A0A2R9BFY0-A0A2R9BFY0_PANPA	274	281	KlGlgLeF	yes		A0A2R9BFY0-A0A2R9BFY0_PANPA
						A0A6P5KPZ5-A0A6P5KPZ5_PHACI	19	26	TkGygFgL
						A0A6P5KPZ5-A0A6P5KPZ5_PHACI	80	87	TlGteItV
						A0A6P5KPZ5-A0A6P5KPZ5_PHACI	124	131	NlGcdMdF
						A0A6P5KPZ5-A0A6P5KPZ5_PHACI	252	259	KpGikLtL
						A0A6P5KPZ5-A0A6P5KPZ5_PHACI	274	281	KlGlgLeF	yes		A0A6P5KPZ5-A0A6P5KPZ5_PHACI
						A0A2Y9E297-A0A2Y9E297_TRIMA	19	26	TkGygFgL
						A0A2Y9E297-A0A2Y9E297_TRIMA	80	87	TlGteItV
						A0A2Y9E297-A0A2Y9E297_TRIMA	124	131	NlGcdVdF
						A0A2Y9E297-A0A2Y9E297_TRIMA	252	259	KpGikLtL
						A0A2Y9E297-A0A2Y9E297_TRIMA	274	281	KlGlgLeF	yes		A0A2Y9E297-A0A2Y9E297_TRIMA
						I7G2H7-I7G2H7_MACFA	19	26	TkGygFgL
						I7G2H7-I7G2H7_MACFA	80	87	TlGteItV
						I7G2H7-I7G2H7_MACFA	124	131	NlGcdVdF
						I7G2H7-I7G2H7_MACFA	252	259	KpGikLtL
						I7G2H7-I7G2H7_MACFA	274	281	KlGlgLeF	yes		I7G2H7-I7G2H7_MACFA
						A0A4X2KCE5-A0A4X2KCE5_VOMUR	19	26	TkGygFgL
						A0A4X2KCE5-A0A4X2KCE5_VOMUR	80	87	TlGteItV
						A0A4X2KCE5-A0A4X2KCE5_VOMUR	124	131	NlGcdMdF
						A0A4X2KCE5-A0A4X2KCE5_VOMUR	252	259	KpGikLtL
						A0A4X2KCE5-A0A4X2KCE5_VOMUR	274	281	KlGlgLeF	yes		A0A4X2KCE5-A0A4X2KCE5_VOMUR
						G3WYY4-G3WYY4_SARHA	21	28	TkGygFgL
						G3WYY4-G3WYY4_SARHA	82	89	TlGteItV
						G3WYY4-G3WYY4_SARHA	126	133	NlGcdMdF
						G3WYY4-G3WYY4_SARHA	254	261	KpGikLtL
						G3WYY4-G3WYY4_SARHA	276	283	KlGlgLeF	yes		G3WYY4-G3WYY4_SARHA
						tr-A0A6J2AT46-A0A6J2AT46_ACIJB	19	26	TkGygFgL
						tr-A0A6J2AT46-A0A6J2AT46_ACIJB	80	87	TlGteItV
						tr-A0A6J2AT46-A0A6J2AT46_ACIJB	124	131	NlGcdVdF
						tr-A0A6J2AT46-A0A6J2AT46_ACIJB	252	259	KpGikLtL
						tr-A0A6J2AT46-A0A6J2AT46_ACIJB	274	281	KlGlgLeF	yes		tr-A0A6J2AT46-A0A6J2AT46_ACIJB

## Sheet: Mammals VDAC2
Sequence data				b-signal in b18		ProSite Data
Organism name (strain)	Accession	Protein information	b-signal in b19	and b19		Accession Number	Start	End	Sequence	b18+b19?
	Number
Acinonyx jubatus	A0A6J1ZNA9	A0A6J1ZNA9_ACIJB Voltage-dependent anion-selective channel protein 2	yes	yes		G1L4H5-G1L4H5_AILME	30	37	NkGfgFgL
Ailuropoda melanoleuca	G1L4H5	G1L4H5_AILME Voltage-dependent anion-selective channel protein 2	yes	yes		G1L4H5-G1L4H5_AILME	91	98	TlGteIaI
Aotus nancymaae	A0A2K5EFG8	A0A2K5EFG8_AOTNA Outer mitochondrial membrane protein porin 2	yes	yes		G1L4H5-G1L4H5_AILME	103	110	CqGlkLtF
Balaenoptera acutorostrata scammoni	A0A383YV02	A0A383YV02_BALAS Voltage-dependent anion-selective channel protein 2	yes	yes		G1L4H5-G1L4H5_AILME	135	142	NlGcdVdF
Bison bison bison	A0A6P3IFS7	A0A6P3IFS7_BISBI Voltage-dependent anion-selective channel protein 2	yes	yes		G1L4H5-G1L4H5_AILME	263	270	RpGvkLtL
Bos indicus	A0A6P5BIP3	A0A6P5BIP3_BOSIN Voltage-dependent anion-selective channel protein 2	yes	yes		G1L4H5-G1L4H5_AILME	285	292	KlGlaLeL	yes		G1L4H5-G1L4H5_AILME
Bos mutus	A0A6B0QUF0	A0A6B0QUF0_9CETA Voltage-dependent anion-selective channel protein 2	yes	yes
Bos taurus	P68002	VDAC2_BOVIN Voltage-dependent anion-selective channel protein 2	yes	yes		A0A6J3G2V5-A0A6J3G2V5_SAPAP	147	154	NkGfgFgL
Callithrix jacchus	F7I2M8	F7I2M8_CALJA Outer mitochondrial membrane protein porin 2	yes	yes		A0A6J3G2V5-A0A6J3G2V5_SAPAP	208	215	TlGteIaI
Callorhinus ursinus	A0A3Q7MHG6	A0A3Q7MHG6_CALUR Voltage-dependent anion-selective channel protein 2	yes	yes		A0A6J3G2V5-A0A6J3G2V5_SAPAP	220	227	CqGlkLtF
Camelus dromedarius	A0A5N4DJ35	A0A5N4DJ35_CAMDR Voltage-dependent anion-selective channel protein 2	yes	yes		A0A6J3G2V5-A0A6J3G2V5_SAPAP	252	259	NlGcdVdF
Canis lupus familiaris	A0A5F4D804	A0A5F4D804_CANLF Voltage-dependent anion-selective channel protein 2	yes	yes		A0A6J3G2V5-A0A6J3G2V5_SAPAP	380	387	RpGvkLtL
Capra hircus	A0A452EGC2	A0A452EGC2_CAPHI Voltage-dependent anion-selective channel protein 2	yes	yes		A0A6J3G2V5-A0A6J3G2V5_SAPAP	402	409	KlGlaLeL	yes		A0A6J3G2V5-A0A6J3G2V5_SAPAP
Carlito syrichta	A0A1U7TTM8	A0A1U7TTM8_CARSF Outer mitochondrial membrane protein porin 2	yes	yes
Castor canadensis	A0A250YEX1	A0A250YEX1_CASCN Outer mitochondrial membrane protein porin 2	yes	yes		A0A2R8ZU09-A0A2R8ZU09_PANPA	45	52	NkGfgFgL
Cavia porcellus	H0UZA0	H0UZA0_CAVPO Outer mitochondrial membrane protein porin 2	yes	yes		A0A2R8ZU09-A0A2R8ZU09_PANPA	106	113	TlGteIaI
Cebus imitator	A0A2K5PGI8	A0A2K5PGI8_CEBIM Outer mitochondrial membrane protein porin 2	yes	yes		A0A2R8ZU09-A0A2R8ZU09_PANPA	118	125	CqGlkLtF
Colobus angolensis palliatus	A0A2K5JSG4	A0A2K5JSG4_COLAP Outer mitochondrial membrane protein porin 2	yes	yes		A0A2R8ZU09-A0A2R8ZU09_PANPA	243	250	RpGvkLtL
Crocuta crocuta	A0A6G1AF89	A0A6G1AF89_CROCR Voltage-dependent anion-selective channel protein 2 (Fragment)	yes	yes		A0A2R8ZU09-A0A2R8ZU09_PANPA	265	272	KvGlaLeL	yes		A0A2R8ZU09-A0A2R8ZU09_PANPA
Delphinapterus leucas	A0A2Y9PUK5	A0A2Y9PUK5_DELLE Voltage-dependent anion-selective channel protein 2	yes	yes
Desmodus rotundus	K9IZL1	K9IZL1_DESRO Voltage-dependent anion-selective channel protein 2	yes	yes		A0A3Q7MHG6-A0A3Q7MHG6_CALUR	30	37	NkGfgFgL
Diceros bicornis minor	A0A7J7FMB0	A0A7J7FMB0_DICBM Voltage-dependent anion-selective channel protein 2	yes	yes		A0A3Q7MHG6-A0A3Q7MHG6_CALUR	91	98	TlGteIaI
Dipodomys ordii	A0A1S3FXP0	A0A1S3FXP0_DIPOR Outer mitochondrial membrane protein porin 2	yes	yes		A0A3Q7MHG6-A0A3Q7MHG6_CALUR	103	110	CqGlkLtF
Enhydra lutris kenyoni	A0A2Y9J632	A0A2Y9J632_ENHLU Voltage-dependent anion-selective channel protein 2	yes	yes		A0A3Q7MHG6-A0A3Q7MHG6_CALUR	135	142	NlGcdVdF
Equus caballus	F6TLU0	F6TLU0_HORSE Voltage-dependent anion-selective channel protein 2	yes	yes		A0A3Q7MHG6-A0A3Q7MHG6_CALUR	263	270	RpGvkLtL
Felis catus	M3X2J1	M3X2J1_FELCA Voltage-dependent anion-selective channel protein 2	yes	yes		A0A3Q7MHG6-A0A3Q7MHG6_CALUR	285	292	KlGlaLeL	yes		A0A3Q7MHG6-A0A3Q7MHG6_CALUR
Gorilla gorilla gorilla	G3QSU4	G3QSU4_GORGO Outer mitochondrial membrane protein porin 2	yes	yes
Homo sapiens	A0A024QZN9	A0A024QZN9_HUMAN Outer mitochondrial membrane protein porin 2	yes	yes		A0A250YEX1-A0A250YEX1_CASCN	30	37	NkGfgFgL
Ictidomys tridecemlineatus	A0A287D7I9	A0A287D7I9_ICTTR Outer mitochondrial membrane protein porin 2	yes	yes		A0A250YEX1-A0A250YEX1_CASCN	91	98	TlGteIaI
Leptonychotes weddellii	A0A2U3Z1R3	A0A2U3Z1R3_LEPWE Voltage-dependent anion-selective channel protein 2	yes	yes		A0A250YEX1-A0A250YEX1_CASCN	103	110	CqGlkLtF
Lipotes vexillifer	A0A340Y1M3	A0A340Y1M3_LIPVE Voltage-dependent anion-selective channel protein 2	yes	yes		A0A250YEX1-A0A250YEX1_CASCN	135	142	NlGcdVdF
Lynx canadensis	A0A667IJT7	A0A667IJT7_LYNCA Voltage-dependent anion-selective channel protein 2	yes	yes		A0A250YEX1-A0A250YEX1_CASCN	263	270	RpGvkLtL
Lynx pardinus	A0A485NKZ7	A0A485NKZ7_LYNPA Voltage-dependent anion-selective channel protein 2	yes	yes		A0A250YEX1-A0A250YEX1_CASCN	285	292	KlGlaLeL	yes		A0A250YEX1-A0A250YEX1_CASCN
Macaca fascicularis	A0A2K5WPM9	A0A2K5WPM9_MACFA Outer mitochondrial membrane protein porin 2	yes	yes
Macaca mulatta	H9FZD7	H9FZD7_MACMU Outer mitochondrial membrane protein porin 2	yes	yes		sp-P68002-VDAC2_BOVIN	30	37	NkGfgFgL
Macaca nemestrina	A0A2K6E5F8	A0A2K6E5F8_MACNE Outer mitochondrial membrane protein porin 2	yes	yes		sp-P68002-VDAC2_BOVIN	91	98	TlGteIaI
Mandrillus leucophaeus	A0A2K5YT14	A0A2K5YT14_MANLE Outer mitochondrial membrane protein porin 2	yes	yes		sp-P68002-VDAC2_BOVIN	103	110	CqGlkLtF
Marmota monax	A0A5E4C7E4	A0A5E4C7E4_MARMO Outer mitochondrial membrane protein porin 2	yes	yes		sp-P68002-VDAC2_BOVIN	135	142	NlGcdVdF
Molossus molossus	A0A7J8DSG8	A0A7J8DSG8_MOLMO Voltage-dependent anion-selective channel protein 2	yes	yes		sp-P68002-VDAC2_BOVIN	263	270	RpGvkLtL
Monodelphis domestica	F7A7G7	F7A7G7_MONDO Voltage-dependent anion-selective channel protein 2	yes	yes		sp-P68002-VDAC2_BOVIN	285	292	KlGlaLeL	yes		sp-P68002-VDAC2_BOVIN
Monodon monoceros	A0A4U1EGZ8	A0A4U1EGZ8_MONMO Voltage-dependent anion-selective channel protein 2 (Fragment)	yes	yes
Muntiacus reevesi	A0A5J5MSC0	A0A5J5MSC0_MUNRE Voltage-dependent anion-selective channel protein 2	yes			A0A2K6E5F8-A0A2K6E5F8_MACNE	30	37	NkGfgFgL
Mus musculus	Q60930	VDAC2_MOUSE Voltage-dependent anion-selective channel protein 2	yes	yes		A0A2K6E5F8-A0A2K6E5F8_MACNE	91	98	TlGteIaI
Mustela putorius furo	M3XVY6	M3XVY6_MUSPF Voltage-dependent anion-selective channel protein 2	yes	yes		A0A2K6E5F8-A0A2K6E5F8_MACNE	103	110	CqGlkLtF
Myotis brandtii	S7PFJ9	S7PFJ9_MYOBR Voltage-dependent anion-selective channel protein 2	yes	yes		A0A2K6E5F8-A0A2K6E5F8_MACNE	135	142	NlGcdVdF
Myotis davidii	L5LRJ3	L5LRJ3_MYODS Voltage-dependent anion-selective channel protein 2	yes	yes		A0A2K6E5F8-A0A2K6E5F8_MACNE	263	270	RpGvkLtL
Myotis myotis	A0A7J7TV58	A0A7J7TV58_MYOMY Voltage dependent anion channel 2	yes	yes		A0A2K6E5F8-A0A2K6E5F8_MACNE	285	292	KlGlaLeL	yes		A0A2K6E5F8-A0A2K6E5F8_MACNE
Neomonachus schauinslandi	A0A2Y9I137	A0A2Y9I137_NEOSC Voltage-dependent anion-selective channel protein 2	yes	yes
Neophocaena asiaeorientalis asiaeorientalis	A0A341CAR4	A0A341CAR4_NEOAA Voltage-dependent anion-selective channel protein 2	yes	yes		K9IZL1-K9IZL1_DESRO	30	37	NkGfgFgL
Odobenus rosmarus divergens	A0A2U3WES7	A0A2U3WES7_ODORO Voltage-dependent anion-selective channel protein 2	yes	yes		K9IZL1-K9IZL1_DESRO	91	98	TlGteIaI
Ornithorhynchus anatinus	F6QN79	F6QN79_ORNAN Voltage-dependent anion-selective channel protein 2	yes	yes		K9IZL1-K9IZL1_DESRO	103	110	CqGlkLtF
Oryctolagus cuniculus	A0A5F9DM33	A0A5F9DM33_RABIT Outer mitochondrial membrane protein porin 2	yes	yes		K9IZL1-K9IZL1_DESRO	135	142	NlGcdVdF
Otolemur garnettii	H0XHY9	H0XHY9_OTOGA Outer mitochondrial membrane protein porin 2	yes	yes		K9IZL1-K9IZL1_DESRO	263	270	RpGvkLtL
Ovis aries	A0A6P3EGS7	A0A6P3EGS7_SHEEP Voltage-dependent anion-selective channel protein 2	yes	yes		K9IZL1-K9IZL1_DESRO	285	292	KlGlaLeL	yes		K9IZL1-K9IZL1_DESRO
Pan paniscus	A0A2R8ZU09	A0A2R8ZU09_PANPA Outer mitochondrial membrane protein porin 2	yes	yes
Pan troglodytes	K7C727	K7C727_PANTR Outer mitochondrial membrane protein porin 2	yes	yes		A0A6P3IFS7-A0A6P3IFS7_BISBI	30	37	NkGfgFgL
Papio anubis	A0A096P4J4	A0A096P4J4_PAPAN Outer mitochondrial membrane protein porin 2	yes	yes		A0A6P3IFS7-A0A6P3IFS7_BISBI	91	98	TlGteIaI
Peromyscus maniculatus bairdii	A0A6J0DTY4	A0A6J0DTY4_PERMB Outer mitochondrial membrane protein porin 2	yes	yes		A0A6P3IFS7-A0A6P3IFS7_BISBI	103	110	CqGlkLtF
Phascolarctos cinereus	A0A6P5LTE0	A0A6P5LTE0_PHACI Voltage-dependent anion-selective channel protein 2	yes	yes		A0A6P3IFS7-A0A6P3IFS7_BISBI	135	142	NlGcdVdF
Phyllostomus discolor	A0A6J2LK05	A0A6J2LK05_9CHIR Voltage-dependent anion-selective channel protein 2	yes	yes		A0A6P3IFS7-A0A6P3IFS7_BISBI	263	270	RpGvkLtL
Physeter macrocephalus	A0A2Y9EGH8	A0A2Y9EGH8_PHYMC Voltage-dependent anion-selective channel protein 2	yes	yes		A0A6P3IFS7-A0A6P3IFS7_BISBI	285	292	KlGlaLeL	yes		A0A6P3IFS7-A0A6P3IFS7_BISBI
Pongo abelii	A0A2J8U5D5	A0A2J8U5D5_PONAB Outer mitochondrial membrane protein porin 2	yes	yes
Propithecus coquereli	A0A2K6EQT9	A0A2K6EQT9_PROCO Outer mitochondrial membrane protein porin 2	yes	yes		A0A2U3Z1R3-A0A2U3Z1R3_LEPWE	30	37	NkGfgFgL
Puma concolor	A0A6P6HF49	A0A6P6HF49_PUMCO Voltage-dependent anion-selective channel protein 2	yes	yes		A0A2U3Z1R3-A0A2U3Z1R3_LEPWE	91	98	TlGteIaI
Rattus norvegicus	P81155	VDAC2_RAT Voltage-dependent anion-selective channel protein 2	yes	yes		A0A2U3Z1R3-A0A2U3Z1R3_LEPWE	103	110	CqGlkLtF
Rhinolophus ferrumequinum	A0A671ED69	A0A671ED69_RHIFE Voltage-dependent anion-selective channel protein 2	yes	yes		A0A2U3Z1R3-A0A2U3Z1R3_LEPWE	135	142	NlGcdVdF
Rhinopithecus bieti	A0A2K6L1M0	A0A2K6L1M0_RHIBE Outer mitochondrial membrane protein porin 2	yes	yes		A0A2U3Z1R3-A0A2U3Z1R3_LEPWE	263	270	RpGvkLtL
Rhinopithecus roxellana	A0A2K6Q847	A0A2K6Q847_RHIRO Outer mitochondrial membrane protein porin 2	yes	yes		A0A2U3Z1R3-A0A2U3Z1R3_LEPWE	285	292	KlGlaLeL	yes		A0A2U3Z1R3-A0A2U3Z1R3_LEPWE
Rousettus aegyptiacus	A0A7J8GIB1	A0A7J8GIB1_ROUAE Voltage dependent anion channel 2	yes	yes
Saimiri boliviensis boliviensis	A0A2K6SPY9	A0A2K6SPY9_SAIBB Outer mitochondrial membrane protein porin 2	yes	yes		A0A5N4DJ35-A0A5N4DJ35_CAMDR	97	104	NkGfgFgL
Sapajus apella	A0A6J3G2V5	A0A6J3G2V5_SAPAP Outer mitochondrial membrane protein porin 2	yes	yes		A0A5N4DJ35-A0A5N4DJ35_CAMDR	158	165	TlGteIaI
Sarcophilus harrisii	G3WF91	G3WF91_SARHA Voltage-dependent anion-selective channel protein 2	yes	yes		A0A5N4DJ35-A0A5N4DJ35_CAMDR	170	177	CqGlkLtF
Sus scrofa	A0A4X1SN99	A0A4X1SN99_PIG Voltage-dependent anion-selective channel protein 2	yes	yes		A0A5N4DJ35-A0A5N4DJ35_CAMDR	202	209	NlGcdVdF
Trichechus manatus latirostris	A0A2Y9DYZ7	A0A2Y9DYZ7_TRIMA Voltage-dependent anion-selective channel protein 2	yes	yes		A0A5N4DJ35-A0A5N4DJ35_CAMDR	330	337	RpGvkLtL
Tursiops truncatus	A0A2U4BEP2	A0A2U4BEP2_TURTR Voltage-dependent anion-selective channel protein 2	yes	yes		A0A5N4DJ35-A0A5N4DJ35_CAMDR	352	359	KlGlaLeL	yes		A0A5N4DJ35-A0A5N4DJ35_CAMDR
Ursus americanus	A0A452RVC0	A0A452RVC0_URSAM Voltage-dependent anion-selective channel protein 2	yes	yes
Ursus arctos horribilis	A0A3Q7VGV6	A0A3Q7VGV6_URSAR Voltage-dependent anion-selective channel protein 2	yes	yes		A0A2K5PGI8-A0A2K5PGI8_CEBIM	30	37	NkGfgFgL
Ursus maritimus	A0A452U9E6	A0A452U9E6_URSMA Voltage-dependent anion-selective channel protein 2	yes	yes		A0A2K5PGI8-A0A2K5PGI8_CEBIM	91	98	TlGteIaI
Vicugna pacos	A0A6I9IGA4	A0A6I9IGA4_VICPA Voltage-dependent anion-selective channel protein 2	yes	yes		A0A2K5PGI8-A0A2K5PGI8_CEBIM	103	110	CqGlkLtF
Vombatus ursinus	A0A4X2L0N7	A0A4X2L0N7_VOMUR Voltage-dependent anion-selective channel protein 2	yes	yes		A0A2K5PGI8-A0A2K5PGI8_CEBIM	135	142	NlGcdVdF
Vulpes vulpes	A0A3Q7T6E9	A0A3Q7T6E9_VULVU Voltage-dependent anion-selective channel protein 2	yes	yes		A0A2K5PGI8-A0A2K5PGI8_CEBIM	263	270	RpGvkLtL
Zalophus californianus	A0A6J2D7H3	A0A6J2D7H3_ZALCA Voltage-dependent anion-selective channel protein 2	yes	yes		A0A2K5PGI8-A0A2K5PGI8_CEBIM	285	292	KlGlaLeL	yes		A0A2K5PGI8-A0A2K5PGI8_CEBIM
						A0A1S3FXP0-A0A1S3FXP0_DIPOR	30	37	NkGfgFgL
		Total with signal in b19	82			A0A1S3FXP0-A0A1S3FXP0_DIPOR	91	98	TlGteIaI
		Total with signals in both b18 and b19	81			A0A1S3FXP0-A0A1S3FXP0_DIPOR	103	110	CqGlkLtF
		Total without signal In b19	0			A0A1S3FXP0-A0A1S3FXP0_DIPOR	135	142	NlGcdVdF
		Total sequences	82			A0A1S3FXP0-A0A1S3FXP0_DIPOR	263	270	RpGvkLtL
						A0A1S3FXP0-A0A1S3FXP0_DIPOR	285	292	KlGlaLeL	yes		A0A1S3FXP0-A0A1S3FXP0_DIPOR
						A0A340Y1M3-A0A340Y1M3_LIPVE	30	37	NkGfgFgL
						A0A340Y1M3-A0A340Y1M3_LIPVE	91	98	TlGteIaI
						A0A340Y1M3-A0A340Y1M3_LIPVE	103	110	CqGlkLtF
						A0A340Y1M3-A0A340Y1M3_LIPVE	135	142	NlGcdVdF
						A0A340Y1M3-A0A340Y1M3_LIPVE	263	270	RpGvkLtL
						A0A340Y1M3-A0A340Y1M3_LIPVE	285	292	KlGlaLeL	yes		A0A340Y1M3-A0A340Y1M3_LIPVE
						A0A2K5JSG4-A0A2K5JSG4_COLAP	44	51	NkGfgFgL
						A0A2K5JSG4-A0A2K5JSG4_COLAP	105	112	TlGteItI
						A0A2K5JSG4-A0A2K5JSG4_COLAP	117	124	CqGlkLtF
						A0A2K5JSG4-A0A2K5JSG4_COLAP	149	156	NlGcdVdF
						A0A2K5JSG4-A0A2K5JSG4_COLAP	277	284	RpGvkLtL
						A0A2K5JSG4-A0A2K5JSG4_COLAP	299	306	KlGlaLeL	yes		A0A2K5JSG4-A0A2K5JSG4_COLAP
						A0A5F4D804-A0A5F4D804_CANLF	30	37	NkGfgFgL
						A0A5F4D804-A0A5F4D804_CANLF	91	98	TlGteIaI
						A0A5F4D804-A0A5F4D804_CANLF	103	110	CqGlkLtF
						A0A5F4D804-A0A5F4D804_CANLF	135	142	NlGcdVdF
						A0A5F4D804-A0A5F4D804_CANLF	263	270	FtGvkLtL
						A0A5F4D804-A0A5F4D804_CANLF	285	292	KlGlaLeL	yes		A0A5F4D804-A0A5F4D804_CANLF
						A0A2K5WPM9-A0A2K5WPM9_MACFA	44	51	NkGfgFgL
						A0A2K5WPM9-A0A2K5WPM9_MACFA	105	112	TlGteIaI
						A0A2K5WPM9-A0A2K5WPM9_MACFA	117	124	CqGlkLtF
						A0A2K5WPM9-A0A2K5WPM9_MACFA	149	156	NlGcdVdF
						A0A2K5WPM9-A0A2K5WPM9_MACFA	277	284	RpGvkLtL
						A0A2K5WPM9-A0A2K5WPM9_MACFA	299	306	KlGlaLeL	yes		A0A2K5WPM9-A0A2K5WPM9_MACFA
						A0A2K5YT14-A0A2K5YT14_MANLE	44	51	NkGfgFgL
						A0A2K5YT14-A0A2K5YT14_MANLE	105	112	TlGteIaI
						A0A2K5YT14-A0A2K5YT14_MANLE	117	124	CqGlkLtF
						A0A2K5YT14-A0A2K5YT14_MANLE	149	156	NlGcdVdF
						A0A2K5YT14-A0A2K5YT14_MANLE	277	284	RpGvkLtL
						A0A2K5YT14-A0A2K5YT14_MANLE	299	306	KlGlaLeL	yes		A0A2K5YT14-A0A2K5YT14_MANLE
						A0A452EGC2-A0A452EGC2_CAPHI	24	31	NkGfgFgL
						A0A452EGC2-A0A452EGC2_CAPHI	85	92	TlGteIaI
						A0A452EGC2-A0A452EGC2_CAPHI	97	104	CqGlkLtF
						A0A452EGC2-A0A452EGC2_CAPHI	129	136	NlGcdVdF
						A0A452EGC2-A0A452EGC2_CAPHI	257	264	RpGvkLtL
						A0A452EGC2-A0A452EGC2_CAPHI	279	286	KlGlaLeL	yes		A0A452EGC2-A0A452EGC2_CAPHI
						sp-Q60930-VDAC2_MOUSE	31	38	NkGfgFgL
						sp-Q60930-VDAC2_MOUSE	92	99	TlGteIaI
						sp-Q60930-VDAC2_MOUSE	104	111	CqGlkLtF
						sp-Q60930-VDAC2_MOUSE	136	143	NlGcdVdF
						sp-Q60930-VDAC2_MOUSE	264	271	RpGvkLtL
						sp-Q60930-VDAC2_MOUSE	286	293	KlGlaLeL	yes		sp-Q60930-VDAC2_MOUSE
						A0A2K5EFG8-A0A2K5EFG8_AOTNA	30	37	NkGfgFgL
						A0A2K5EFG8-A0A2K5EFG8_AOTNA	91	98	TlGteItI
						A0A2K5EFG8-A0A2K5EFG8_AOTNA	103	110	CqGlkLtF
						A0A2K5EFG8-A0A2K5EFG8_AOTNA	126	133	NlGcdVdF
						A0A2K5EFG8-A0A2K5EFG8_AOTNA	246	253	RpGvkLtL
						A0A2K5EFG8-A0A2K5EFG8_AOTNA	268	275	KlGlaLeL	yes		A0A2K5EFG8-A0A2K5EFG8_AOTNA
						A0A3Q7VGV6-A0A3Q7VGV6_URSAR	30	37	NkGfgFgL
						A0A3Q7VGV6-A0A3Q7VGV6_URSAR	91	98	TlGteIaI
						A0A3Q7VGV6-A0A3Q7VGV6_URSAR	103	110	CqGlkLtF
						A0A3Q7VGV6-A0A3Q7VGV6_URSAR	135	142	NlGcdVdF
						A0A3Q7VGV6-A0A3Q7VGV6_URSAR	263	270	RpGvkLtL
						A0A3Q7VGV6-A0A3Q7VGV6_URSAR	285	292	KlGlaLeL	yes		A0A3Q7VGV6-A0A3Q7VGV6_URSAR
						A0A452U9E6-A0A452U9E6_URSMA	270	277	NkGfgFgL
						A0A452U9E6-A0A452U9E6_URSMA	331	338	TlGteIaI
						A0A452U9E6-A0A452U9E6_URSMA	343	350	CqGlkLtF
						A0A452U9E6-A0A452U9E6_URSMA	375	382	NlGcdVdF
						A0A452U9E6-A0A452U9E6_URSMA	503	510	RpGvkLtL
						A0A452U9E6-A0A452U9E6_URSMA	525	532	KlGlaLeL	yes		A0A452U9E6-A0A452U9E6_URSMA
						A0A6J2D7H3-A0A6J2D7H3_ZALCA	30	37	NkGfgFgL
						A0A6J2D7H3-A0A6J2D7H3_ZALCA	91	98	TlGteIaI
						A0A6J2D7H3-A0A6J2D7H3_ZALCA	103	110	CqGlkLtF
						A0A6J2D7H3-A0A6J2D7H3_ZALCA	135	142	NlGcdVdF
						A0A6J2D7H3-A0A6J2D7H3_ZALCA	263	270	RpGvkLtL
						A0A6J2D7H3-A0A6J2D7H3_ZALCA	285	292	KlGlaLeL	yes		A0A6J2D7H3-A0A6J2D7H3_ZALCA
						M3XVY6-M3XVY6_MUSPF	30	37	NkGfgFgL
						M3XVY6-M3XVY6_MUSPF	91	98	TlGteIaI
						M3XVY6-M3XVY6_MUSPF	103	110	CqGlkLtF
						M3XVY6-M3XVY6_MUSPF	135	142	NlGcdVdF
						M3XVY6-M3XVY6_MUSPF	263	270	RpGvkLtL
						M3XVY6-M3XVY6_MUSPF	285	292	KlGlaLeL	yes		M3XVY6-M3XVY6_MUSPF
						A0A2Y9J632-A0A2Y9J632_ENHLU	30	37	NkGfgFgL
						A0A2Y9J632-A0A2Y9J632_ENHLU	91	98	TlGteIaI
						A0A2Y9J632-A0A2Y9J632_ENHLU	103	110	CqGlkLtF
						A0A2Y9J632-A0A2Y9J632_ENHLU	135	142	NlGcdVdF
						A0A2Y9J632-A0A2Y9J632_ENHLU	263	270	RpGvkLtL
						A0A2Y9J632-A0A2Y9J632_ENHLU	285	292	KlGlaLeL	yes		A0A2Y9J632-A0A2Y9J632_ENHLU
						A0A287D7I9-A0A287D7I9_ICTTR	30	37	NkGfgFgL
						A0A287D7I9-A0A287D7I9_ICTTR	91	98	TlGteIaI
						A0A287D7I9-A0A287D7I9_ICTTR	103	110	CqGlkLtF
						A0A287D7I9-A0A287D7I9_ICTTR	135	142	NlGcdVdF
						A0A287D7I9-A0A287D7I9_ICTTR	263	270	RpGvkLtL
						A0A287D7I9-A0A287D7I9_ICTTR	285	292	KlGlaLeL	yes		A0A287D7I9-A0A287D7I9_ICTTR
						A0A1U7TTM8-A0A1U7TTM8_CARSF	30	37	NkGfgFgL
						A0A1U7TTM8-A0A1U7TTM8_CARSF	91	98	TlGteIaI
						A0A1U7TTM8-A0A1U7TTM8_CARSF	103	110	CqGlkLtF
						A0A1U7TTM8-A0A1U7TTM8_CARSF	135	142	NlGcdVdF
						A0A1U7TTM8-A0A1U7TTM8_CARSF	263	270	RpGvkLtL
						A0A1U7TTM8-A0A1U7TTM8_CARSF	285	292	KlGlaLeL	yes		A0A1U7TTM8-A0A1U7TTM8_CARSF
						A0A2K6L1M0-A0A2K6L1M0_RHIBE	30	37	NkGfgFgL
						A0A2K6L1M0-A0A2K6L1M0_RHIBE	91	98	TlGteIaI
						A0A2K6L1M0-A0A2K6L1M0_RHIBE	103	110	CqGlkLtF
						A0A2K6L1M0-A0A2K6L1M0_RHIBE	135	142	NlGcdVdF
						A0A2K6L1M0-A0A2K6L1M0_RHIBE	263	270	RpGvkLtL
						A0A2K6L1M0-A0A2K6L1M0_RHIBE	285	292	KlGlaLeL	yes		A0A2K6L1M0-A0A2K6L1M0_RHIBE
						A0A6P5BIP3-A0A6P5BIP3_BOSIN	30	37	NkGfgFgL
						A0A6P5BIP3-A0A6P5BIP3_BOSIN	91	98	TlGteIaI
						A0A6P5BIP3-A0A6P5BIP3_BOSIN	103	110	CqGlkLtF
						A0A6P5BIP3-A0A6P5BIP3_BOSIN	135	142	NlGcdVdF
						A0A6P5BIP3-A0A6P5BIP3_BOSIN	263	270	RpGvkLtL
						A0A6P5BIP3-A0A6P5BIP3_BOSIN	285	292	KlGlaLeL	yes		A0A6P5BIP3-A0A6P5BIP3_BOSIN
						A0A096P4J4-A0A096P4J4_PAPAN	30	37	NkGfgFgL
						A0A096P4J4-A0A096P4J4_PAPAN	91	98	TlGteIaI
						A0A096P4J4-A0A096P4J4_PAPAN	103	110	CqGlkLtF
						A0A096P4J4-A0A096P4J4_PAPAN	135	142	NlGcdVdF
						A0A096P4J4-A0A096P4J4_PAPAN	263	270	RpGvkLtL
						A0A096P4J4-A0A096P4J4_PAPAN	285	292	KlGlaLeL	yes		A0A096P4J4-A0A096P4J4_PAPAN
						A0A6P3EGS7-A0A6P3EGS7_SHEEP	30	37	NkGfgFgL
						A0A6P3EGS7-A0A6P3EGS7_SHEEP	91	98	TlGteIaI
						A0A6P3EGS7-A0A6P3EGS7_SHEEP	103	110	CqGlkLtF
						A0A6P3EGS7-A0A6P3EGS7_SHEEP	135	142	NlGcdVdF
						A0A6P3EGS7-A0A6P3EGS7_SHEEP	263	270	RpGvkLtL
						A0A6P3EGS7-A0A6P3EGS7_SHEEP	285	292	KlGlaLeL	yes		A0A6P3EGS7-A0A6P3EGS7_SHEEP
						H9FZD7-H9FZD7_MACMU	30	37	NkGfgFgL
						H9FZD7-H9FZD7_MACMU	91	98	TlGteIaI
						H9FZD7-H9FZD7_MACMU	103	110	CqGlkLtF
						H9FZD7-H9FZD7_MACMU	135	142	NlGcdVdF
						H9FZD7-H9FZD7_MACMU	263	270	RpGvkLtL
						H9FZD7-H9FZD7_MACMU	285	292	KlGlaLeL	yes		H9FZD7-H9FZD7_MACMU
						A0A2Y9I137-A0A2Y9I137_NEOSC	30	37	NkGfgFgL
						A0A2Y9I137-A0A2Y9I137_NEOSC	91	98	TlGteIaI
						A0A2Y9I137-A0A2Y9I137_NEOSC	103	110	CqGlkLtF
						A0A2Y9I137-A0A2Y9I137_NEOSC	135	142	NlGcdVdF
						A0A2Y9I137-A0A2Y9I137_NEOSC	263	270	RpGvkLtL
						A0A2Y9I137-A0A2Y9I137_NEOSC	285	292	KlGlaLeL	yes		A0A2Y9I137-A0A2Y9I137_NEOSC
						A0A6I9IGA4-A0A6I9IGA4_VICPA	30	37	NkGfgFgL
						A0A6I9IGA4-A0A6I9IGA4_VICPA	91	98	TlGteIaI
						A0A6I9IGA4-A0A6I9IGA4_VICPA	103	110	CqGlkLtF
						A0A6I9IGA4-A0A6I9IGA4_VICPA	135	142	NlGcdVdF
						A0A6I9IGA4-A0A6I9IGA4_VICPA	263	270	RpGvkLtL
						A0A6I9IGA4-A0A6I9IGA4_VICPA	285	292	KlGlaLeL	yes		A0A6I9IGA4-A0A6I9IGA4_VICPA
						A0A2Y9EGH8-A0A2Y9EGH8_PHYMC	30	37	NkGfgFgL
						A0A2Y9EGH8-A0A2Y9EGH8_PHYMC	91	98	TlGteIaI
						A0A2Y9EGH8-A0A2Y9EGH8_PHYMC	103	110	CqGlkLtF
						A0A2Y9EGH8-A0A2Y9EGH8_PHYMC	135	142	NlGcdVdF
						A0A2Y9EGH8-A0A2Y9EGH8_PHYMC	263	270	RpGvkLtL
						A0A2Y9EGH8-A0A2Y9EGH8_PHYMC	285	292	KlGlaLeL	yes		A0A2Y9EGH8-A0A2Y9EGH8_PHYMC
						A0A2J8U5D5-A0A2J8U5D5_PONAB	30	37	NkGfgFgL
						A0A2J8U5D5-A0A2J8U5D5_PONAB	91	98	TlGteIaI
						A0A2J8U5D5-A0A2J8U5D5_PONAB	103	110	CqGlkLtF
						A0A2J8U5D5-A0A2J8U5D5_PONAB	135	142	NlGcdVdF
						A0A2J8U5D5-A0A2J8U5D5_PONAB	263	270	RpGvkLtL
						A0A2J8U5D5-A0A2J8U5D5_PONAB	285	292	KlGlaLeL	yes		A0A2J8U5D5-A0A2J8U5D5_PONAB
						H0XHY9-H0XHY9_OTOGA	30	37	NkGfgFgL
						H0XHY9-H0XHY9_OTOGA	91	98	TlGteIaI
						H0XHY9-H0XHY9_OTOGA	103	110	CqGlkLtF
						H0XHY9-H0XHY9_OTOGA	135	142	NlGcdVdF
						H0XHY9-H0XHY9_OTOGA	263	270	RpGvkLtL
						H0XHY9-H0XHY9_OTOGA	285	292	KlGlaLeL	yes		H0XHY9-H0XHY9_OTOGA
						K7C727-K7C727_PANTR	30	37	NkGfgFgL
						K7C727-K7C727_PANTR	91	98	TlGteIaI
						K7C727-K7C727_PANTR	103	110	CqGlkLtF
						K7C727-K7C727_PANTR	135	142	NlGcdVdF
						K7C727-K7C727_PANTR	263	270	RpGvkLtL
						K7C727-K7C727_PANTR	285	292	KvGlaLeL	yes		K7C727-K7C727_PANTR
						A0A6B0QUF0-A0A6B0QUF0_9CETA	30	37	NkGfgFgL
						A0A6B0QUF0-A0A6B0QUF0_9CETA	91	98	TlGteIaI
						A0A6B0QUF0-A0A6B0QUF0_9CETA	103	110	CqGlkLtF
						A0A6B0QUF0-A0A6B0QUF0_9CETA	135	142	NlGcdVdF
						A0A6B0QUF0-A0A6B0QUF0_9CETA	263	270	RpGvkLtL
						A0A6B0QUF0-A0A6B0QUF0_9CETA	285	292	KlGlaLeL	yes		A0A6B0QUF0-A0A6B0QUF0_9CETA
						A0A4X1SN99-A0A4X1SN99_PIG	365	372	NkGfgFgL
						A0A4X1SN99-A0A4X1SN99_PIG	426	433	TlGteIaI
						A0A4X1SN99-A0A4X1SN99_PIG	438	445	CqGlkLtF
						A0A4X1SN99-A0A4X1SN99_PIG	470	477	NlGcdVdF
						A0A4X1SN99-A0A4X1SN99_PIG	598	605	RpGvkLtL
						A0A4X1SN99-A0A4X1SN99_PIG	620	627	KlGlaLeL	yes		A0A4X1SN99-A0A4X1SN99_PIG
						A0A2Y9DYZ7-A0A2Y9DYZ7_TRIMA	30	37	NkGfgFgL
						A0A2Y9DYZ7-A0A2Y9DYZ7_TRIMA	91	98	TlGteIaI
						A0A2Y9DYZ7-A0A2Y9DYZ7_TRIMA	103	110	CqGlkLtF
						A0A2Y9DYZ7-A0A2Y9DYZ7_TRIMA	135	142	NlGcdVdF
						A0A2Y9DYZ7-A0A2Y9DYZ7_TRIMA	263	270	RpGvkLtL
						A0A2Y9DYZ7-A0A2Y9DYZ7_TRIMA	285	292	KlGlaLeL	yes		A0A2Y9DYZ7-A0A2Y9DYZ7_TRIMA
						F6TLU0-F6TLU0_HORSE	30	37	NkGfgFgL
						F6TLU0-F6TLU0_HORSE	91	98	TlGteIaI
						F6TLU0-F6TLU0_HORSE	103	110	CqGlkLtF
						F6TLU0-F6TLU0_HORSE	135	142	NlGcdVdF
						F6TLU0-F6TLU0_HORSE	263	270	RpGvkLtL
						F6TLU0-F6TLU0_HORSE	285	292	KlGlaLeL	yes		F6TLU0-F6TLU0_HORSE
						A0A2Y9PUK5-A0A2Y9PUK5_DELLE	30	37	NkGfgFgL
						A0A2Y9PUK5-A0A2Y9PUK5_DELLE	91	98	TlGteIaI
						A0A2Y9PUK5-A0A2Y9PUK5_DELLE	103	110	CqGlkLtF
						A0A2Y9PUK5-A0A2Y9PUK5_DELLE	135	142	NlGcdVdF
						A0A2Y9PUK5-A0A2Y9PUK5_DELLE	263	270	RpGvkLtL
						A0A2Y9PUK5-A0A2Y9PUK5_DELLE	285	292	KlGlaLeL	yes		A0A2Y9PUK5-A0A2Y9PUK5_DELLE
						A0A383YV02-A0A383YV02_BALAS	31	38	NkGfgFgL
						A0A383YV02-A0A383YV02_BALAS	92	99	TlGteIaI
						A0A383YV02-A0A383YV02_BALAS	104	111	CqGlkLtF
						A0A383YV02-A0A383YV02_BALAS	136	143	NlGcdVdF
						A0A383YV02-A0A383YV02_BALAS	264	271	RpGvkLtL
						A0A383YV02-A0A383YV02_BALAS	286	293	KlGlaLeL	yes		A0A383YV02-A0A383YV02_BALAS
						F7I2M8-F7I2M8_CALJA	30	37	NkGfgFgL
						F7I2M8-F7I2M8_CALJA	91	98	TlGteIaI
						F7I2M8-F7I2M8_CALJA	103	110	CqGlkLtF
						F7I2M8-F7I2M8_CALJA	135	142	NlGcdVdF
						F7I2M8-F7I2M8_CALJA	263	270	RpGvkLtL
						F7I2M8-F7I2M8_CALJA	285	292	KlGlaLeL	yes		F7I2M8-F7I2M8_CALJA
						G3QSU4-G3QSU4_GORGO	30	37	NkGfgFgL
						G3QSU4-G3QSU4_GORGO	91	98	TlGteIaI
						G3QSU4-G3QSU4_GORGO	103	110	CqGlkLtF
						G3QSU4-G3QSU4_GORGO	135	142	NlGcdVdF
						G3QSU4-G3QSU4_GORGO	263	270	RpGvkLtL
						G3QSU4-G3QSU4_GORGO	285	292	KvGlaLeL	yes		G3QSU4-G3QSU4_GORGO
						A0A2U4BEP2-A0A2U4BEP2_TURTR	30	37	NkGfgFgL
						A0A2U4BEP2-A0A2U4BEP2_TURTR	91	98	TlGteIaI
						A0A2U4BEP2-A0A2U4BEP2_TURTR	103	110	CqGlkLtF
						A0A2U4BEP2-A0A2U4BEP2_TURTR	135	142	NlGcdVdF
						A0A2U4BEP2-A0A2U4BEP2_TURTR	263	270	RpGvkLtL
						A0A2U4BEP2-A0A2U4BEP2_TURTR	285	292	KlGlaLeL	yes		A0A2U4BEP2-A0A2U4BEP2_TURTR
						A0A5E4C7E4-A0A5E4C7E4_MARMO	30	37	NkGfgFgL
						A0A5E4C7E4-A0A5E4C7E4_MARMO	91	98	TlGteIaI
						A0A5E4C7E4-A0A5E4C7E4_MARMO	103	110	CqGlkLtF
						A0A5E4C7E4-A0A5E4C7E4_MARMO	135	142	NlGcdVdF
						A0A5E4C7E4-A0A5E4C7E4_MARMO	263	270	RpGvkLtL
						A0A5E4C7E4-A0A5E4C7E4_MARMO	285	292	KlGlaLeL	yes		A0A5E4C7E4-A0A5E4C7E4_MARMO
						A0A2U3WES7-A0A2U3WES7_ODORO	45	52	NkGfgFgL
						A0A2U3WES7-A0A2U3WES7_ODORO	106	113	TlGteIaI
						A0A2U3WES7-A0A2U3WES7_ODORO	118	125	CqGlkLtF
						A0A2U3WES7-A0A2U3WES7_ODORO	150	157	NlGcdVdF
						A0A2U3WES7-A0A2U3WES7_ODORO	278	285	RpGvkLtL
						A0A2U3WES7-A0A2U3WES7_ODORO	300	307	KlGlaLeL	yes		A0A2U3WES7-A0A2U3WES7_ODORO
						A0A024QZN9-A0A024QZN9_HUMAN	55	62	NkGfgFgL
						A0A024QZN9-A0A024QZN9_HUMAN	116	123	TlGteIaI
						A0A024QZN9-A0A024QZN9_HUMAN	128	135	CqGlkLtF
						A0A024QZN9-A0A024QZN9_HUMAN	160	167	NlGcdVdF
						A0A024QZN9-A0A024QZN9_HUMAN	288	295	RpGvkLtL
						A0A024QZN9-A0A024QZN9_HUMAN	310	317	KvGlaLeL	yes		A0A024QZN9-A0A024QZN9_HUMAN
						A0A2K6Q847-A0A2K6Q847_RHIRO	29	36	NkGfgFgL
						A0A2K6Q847-A0A2K6Q847_RHIRO	90	97	TlGteIaI
						A0A2K6Q847-A0A2K6Q847_RHIRO	102	109	CqGlkLtF
						A0A2K6Q847-A0A2K6Q847_RHIRO	134	141	NlGcdVdF
						A0A2K6Q847-A0A2K6Q847_RHIRO	262	269	RpGvkLtL
						A0A2K6Q847-A0A2K6Q847_RHIRO	284	291	KlGlaLeL	yes		A0A2K6Q847-A0A2K6Q847_RHIRO
						A0A7J8GIB1-A0A7J8GIB1_ROUAE	19	26	NkGfgFgL
						A0A7J8GIB1-A0A7J8GIB1_ROUAE	80	87	TlGteIaI
						A0A7J8GIB1-A0A7J8GIB1_ROUAE	92	99	CqGlkLtF
						A0A7J8GIB1-A0A7J8GIB1_ROUAE	124	131	NlGcdVdF
						A0A7J8GIB1-A0A7J8GIB1_ROUAE	252	259	RpGvkLtL
						A0A7J8GIB1-A0A7J8GIB1_ROUAE	274	281	KlGlaLeL	yes		A0A7J8GIB1-A0A7J8GIB1_ROUAE
						L5LRJ3-L5LRJ3_MYODS	19	26	NkGfgFgL
						L5LRJ3-L5LRJ3_MYODS	80	87	TlGteIaI
						L5LRJ3-L5LRJ3_MYODS	92	99	CqGlkLtF
						L5LRJ3-L5LRJ3_MYODS	124	131	NlGcdVdF
						L5LRJ3-L5LRJ3_MYODS	252	259	RpGvkLtL
						L5LRJ3-L5LRJ3_MYODS	274	281	KlGlaLeL	yes		L5LRJ3-L5LRJ3_MYODS
						A0A671ED69-A0A671ED69_RHIFE	19	26	NkGfgFgL
						A0A671ED69-A0A671ED69_RHIFE	80	87	TlGteIaI
						A0A671ED69-A0A671ED69_RHIFE	92	99	CqGlkLtF
						A0A671ED69-A0A671ED69_RHIFE	124	131	NlGcdVdF
						A0A671ED69-A0A671ED69_RHIFE	252	259	RpGvkLtL
						A0A671ED69-A0A671ED69_RHIFE	274	281	KlGlaLeL	yes		A0A671ED69-A0A671ED69_RHIFE
						A0A452RVC0-A0A452RVC0_URSAM	30	37	NkGfgFgL
						A0A452RVC0-A0A452RVC0_URSAM	91	98	TlGteIaI
						A0A452RVC0-A0A452RVC0_URSAM	103	110	CqGlkLtF
						A0A452RVC0-A0A452RVC0_URSAM	135	142	NlGcdVdF
						A0A452RVC0-A0A452RVC0_URSAM	255	262	RpGvkLtL
						A0A452RVC0-A0A452RVC0_URSAM	277	284	KlGlaLeL	yes		A0A452RVC0-A0A452RVC0_URSAM
						A0A6J0DTY4-A0A6J0DTY4_PERMB	31	38	NkGfgFgL
						A0A6J0DTY4-A0A6J0DTY4_PERMB	92	99	TlGteIaI
						A0A6J0DTY4-A0A6J0DTY4_PERMB	104	111	CqGlkLtF
						A0A6J0DTY4-A0A6J0DTY4_PERMB	136	143	NlGcdVdF
						A0A6J0DTY4-A0A6J0DTY4_PERMB	264	271	RpGvkLtL
						A0A6J0DTY4-A0A6J0DTY4_PERMB	286	293	KlGlaLeL	yes		A0A6J0DTY4-A0A6J0DTY4_PERMB
						G3WF91-G3WF91_SARHA	30	37	NkGfgFgL
						G3WF91-G3WF91_SARHA	91	98	TlGteIaI
						G3WF91-G3WF91_SARHA	103	110	CqGlkLtF
						G3WF91-G3WF91_SARHA	135	142	NlGcdIdF
						G3WF91-G3WF91_SARHA	263	270	RpGvkLtL
						G3WF91-G3WF91_SARHA	285	292	KlGlaLeL	yes		G3WF91-G3WF91_SARHA
						F6QN79-F6QN79_ORNAN	32	39	NkGfgFgL
						F6QN79-F6QN79_ORNAN	93	100	TlGteIaI
						F6QN79-F6QN79_ORNAN	105	112	CkGlkLtF
						F6QN79-F6QN79_ORNAN	137	144	NiGcdVdF
						F6QN79-F6QN79_ORNAN	265	272	RpGvkLtL
						F6QN79-F6QN79_ORNAN	287	294	KlGlaLeL	yes		F6QN79-F6QN79_ORNAN
						sp-P81155-VDAC2_RAT	31	38	NkGfgFgL
						sp-P81155-VDAC2_RAT	92	99	TlGteIaI
						sp-P81155-VDAC2_RAT	104	111	CqGlkLtF
						sp-P81155-VDAC2_RAT	136	143	NlGcdVdF
						sp-P81155-VDAC2_RAT	264	271	RpGvkLtL
						sp-P81155-VDAC2_RAT	286	293	KlGlaLeL	yes		sp-P81155-VDAC2_RAT
						S7PFJ9-S7PFJ9_MYOBR	19	26	NkGfgFgL
						S7PFJ9-S7PFJ9_MYOBR	80	87	TlGteIaI
						S7PFJ9-S7PFJ9_MYOBR	92	99	CqGlkLtF
						S7PFJ9-S7PFJ9_MYOBR	252	259	RpGvkLtL
						S7PFJ9-S7PFJ9_MYOBR	274	281	KlGlaLeL	yes		S7PFJ9-S7PFJ9_MYOBR
						F7A7G7-F7A7G7_MONDO	19	26	NkGfgFgL
						F7A7G7-F7A7G7_MONDO	80	87	TlGteIaI
						F7A7G7-F7A7G7_MONDO	92	99	CqGlkLtF
						F7A7G7-F7A7G7_MONDO	124	131	NlGcdIdF
						F7A7G7-F7A7G7_MONDO	252	259	RpGvkLtL
						F7A7G7-F7A7G7_MONDO	274	281	KlGlaLeL	yes		F7A7G7-F7A7G7_MONDO
						A0A6P5LTE0-A0A6P5LTE0_PHACI	30	37	NkGfgFgL
						A0A6P5LTE0-A0A6P5LTE0_PHACI	91	98	TlGteIaI
						A0A6P5LTE0-A0A6P5LTE0_PHACI	103	110	CqGlkLtF
						A0A6P5LTE0-A0A6P5LTE0_PHACI	135	142	NlGcdIdF
						A0A6P5LTE0-A0A6P5LTE0_PHACI	263	270	RpGvkLtL
						A0A6P5LTE0-A0A6P5LTE0_PHACI	285	292	KlGlaLeL	yes		A0A6P5LTE0-A0A6P5LTE0_PHACI
						A0A4X2L0N7-A0A4X2L0N7_VOMUR	30	37	NkGfgFgL
						A0A4X2L0N7-A0A4X2L0N7_VOMUR	91	98	TlGteIaI
						A0A4X2L0N7-A0A4X2L0N7_VOMUR	103	110	CqGlkLtF
						A0A4X2L0N7-A0A4X2L0N7_VOMUR	135	142	NlGcdIdF
						A0A4X2L0N7-A0A4X2L0N7_VOMUR	263	270	RpGvkLtL
						A0A4X2L0N7-A0A4X2L0N7_VOMUR	285	292	KlGlaLeL	yes		A0A4X2L0N7-A0A4X2L0N7_VOMUR
						A0A7J7TV58-A0A7J7TV58_MYOMY	74	81	TlGteIaI
						A0A7J7TV58-A0A7J7TV58_MYOMY	86	93	CqGlkLtF
						A0A7J7TV58-A0A7J7TV58_MYOMY	118	125	NlGcdVdF
						A0A7J7TV58-A0A7J7TV58_MYOMY	246	253	RpGvkLtL
						A0A7J7TV58-A0A7J7TV58_MYOMY	268	275	KlGlaLeL	yes		A0A7J7TV58-A0A7J7TV58_MYOMY
						A0A341CAR4-A0A341CAR4_NEOAA	19	26	NqGfgFgL
						A0A341CAR4-A0A341CAR4_NEOAA	90	97	CqGlkLtF
						A0A341CAR4-A0A341CAR4_NEOAA	122	129	SfGcgVdF
						A0A341CAR4-A0A341CAR4_NEOAA	248	255	RpGvkLxL
						A0A341CAR4-A0A341CAR4_NEOAA	270	277	NlGlaLeL	yes		A0A341CAR4-A0A341CAR4_NEOAA
						A0A6J2LK05-A0A6J2LK05_9CHIR	30	37	NkGfgFgL
						A0A6J2LK05-A0A6J2LK05_9CHIR	91	98	TlGteIaI
						A0A6J2LK05-A0A6J2LK05_9CHIR	103	110	CqGlkLtF
						A0A6J2LK05-A0A6J2LK05_9CHIR	135	142	NlGcdVdF
						A0A6J2LK05-A0A6J2LK05_9CHIR	263	270	RpGvkLtL
						A0A6J2LK05-A0A6J2LK05_9CHIR	285	292	KlGlaLeL	yes		A0A6J2LK05-A0A6J2LK05_9CHIR
						A0A2K6SPY9-A0A2K6SPY9_SAIBB	90	97	TlGteIaI
						A0A2K6SPY9-A0A2K6SPY9_SAIBB	102	109	CqGlkLtF
						A0A2K6SPY9-A0A2K6SPY9_SAIBB	134	141	NlGcdVdF
						A0A2K6SPY9-A0A2K6SPY9_SAIBB	262	269	RpGvkLtL
						A0A2K6SPY9-A0A2K6SPY9_SAIBB	284	291	KlGlaLeL	yes		A0A2K6SPY9-A0A2K6SPY9_SAIBB
						A0A3Q7T6E9-A0A3Q7T6E9_VULVU	30	37	NkGfgFgL
						A0A3Q7T6E9-A0A3Q7T6E9_VULVU	80	87	CqGlkLtF
						A0A3Q7T6E9-A0A3Q7T6E9_VULVU	112	119	NlGcdVdF
						A0A3Q7T6E9-A0A3Q7T6E9_VULVU	240	247	RpGvkLtL
						A0A3Q7T6E9-A0A3Q7T6E9_VULVU	262	269	KlGlaLeL	yes		A0A3Q7T6E9-A0A3Q7T6E9_VULVU
						A0A5F9DM33-A0A5F9DM33_RABIT	125	132	SrGscIlI
						A0A5F9DM33-A0A5F9DM33_RABIT	236	243	TlGteIaI
						A0A5F9DM33-A0A5F9DM33_RABIT	248	255	CqGlkLtF
						A0A5F9DM33-A0A5F9DM33_RABIT	280	287	NlGcdVdF
						A0A5F9DM33-A0A5F9DM33_RABIT	408	415	RpGvkLtL
						A0A5F9DM33-A0A5F9DM33_RABIT	430	437	KlGlaLeL	yes		A0A5F9DM33-A0A5F9DM33_RABIT
										#VALUE!
						H0UZA0-H0UZA0_CAVPO	25	32	NkGfgFgL	#VALUE!
						H0UZA0-H0UZA0_CAVPO	86	93	TlGteIaI
						H0UZA0-H0UZA0_CAVPO	98	105	CqGlkLtF
						H0UZA0-H0UZA0_CAVPO	130	137	NlGcdVdF
						H0UZA0-H0UZA0_CAVPO	258	265	RpGvkLtL
						H0UZA0-H0UZA0_CAVPO	280	287	KlGlaLeL	yes		H0UZA0-H0UZA0_CAVPO
						A0A6G1AF89-A0A6G1AF89_CROCR	53	60	NkGfgFgL
						A0A6G1AF89-A0A6G1AF89_CROCR	114	121	TlGteIaI
						A0A6G1AF89-A0A6G1AF89_CROCR	126	133	CqGlkLtF
						A0A6G1AF89-A0A6G1AF89_CROCR	158	165	NlGcdVdF
						A0A6G1AF89-A0A6G1AF89_CROCR	286	293	RpGvkLtL
						A0A6G1AF89-A0A6G1AF89_CROCR	308	315	KlGlaLeL	yes		A0A6G1AF89-A0A6G1AF89_CROCR
						M3X2J1-M3X2J1_FELCA	30	37	NkGfgFgL
						M3X2J1-M3X2J1_FELCA	91	98	TlGteIaI
						M3X2J1-M3X2J1_FELCA	103	110	CqGlkLtF
						M3X2J1-M3X2J1_FELCA	135	142	NlGcdVdF
						M3X2J1-M3X2J1_FELCA	263	270	RpGvkLtL
						M3X2J1-M3X2J1_FELCA	285	292	KlGlaLeL	yes		M3X2J1-M3X2J1_FELCA
						A0A6J1ZNA9-A0A6J1ZNA9_ACIJB	30	37	NkGfgFgL
						A0A6J1ZNA9-A0A6J1ZNA9_ACIJB	91	98	TlGteIaI
						A0A6J1ZNA9-A0A6J1ZNA9_ACIJB	103	110	CqGlkLtF
						A0A6J1ZNA9-A0A6J1ZNA9_ACIJB	135	142	NlGcdVdF
						A0A6J1ZNA9-A0A6J1ZNA9_ACIJB	263	270	RpGvkLtL
						A0A6J1ZNA9-A0A6J1ZNA9_ACIJB	285	292	KlGlaLeL	yes		A0A6J1ZNA9-A0A6J1ZNA9_ACIJB
						A0A7J8DSG8-A0A7J8DSG8_MOLMO	30	37	NkGfgFgL
						A0A7J8DSG8-A0A7J8DSG8_MOLMO	91	98	TlGteIaI
						A0A7J8DSG8-A0A7J8DSG8_MOLMO	103	110	CqGlkLtF
						A0A7J8DSG8-A0A7J8DSG8_MOLMO	135	142	NlGcdVdF
						A0A7J8DSG8-A0A7J8DSG8_MOLMO	263	270	RpGvkLtL
						A0A7J8DSG8-A0A7J8DSG8_MOLMO	285	292	KlGlaLeL	yes		A0A7J8DSG8-A0A7J8DSG8_MOLMO
						A0A4U1EGZ8-A0A4U1EGZ8_MONMO	70	77	NkGfgFgL
						A0A4U1EGZ8-A0A4U1EGZ8_MONMO	131	138	TlGteIaI
						A0A4U1EGZ8-A0A4U1EGZ8_MONMO	143	150	CqGlkLtF
						A0A4U1EGZ8-A0A4U1EGZ8_MONMO	175	182	NlGcdVdF
						A0A4U1EGZ8-A0A4U1EGZ8_MONMO	303	310	RpGvkLtL
						A0A4U1EGZ8-A0A4U1EGZ8_MONMO	325	332	KlGlaLeL	yes		A0A4U1EGZ8-A0A4U1EGZ8_MONMO
						A0A6P4VFP8-A0A6P4VFP8_PANPR	19	26	NkGygFgM
						A0A6P4VFP8-A0A6P4VFP8_PANPR	80	87	TlGteIsL
						A0A6P4VFP8-A0A6P4VFP8_PANPR	124	131	SlGsnVdI
						A0A6P4VFP8-A0A6P4VFP8_PANPR	252	259	RpGvkLtL
						A0A6P4VFP8-A0A6P4VFP8_PANPR	274	281	KvGlgFeL	yes		A0A6P4VFP8-A0A6P4VFP8_PANPR
						A0A2K6EQT9-A0A2K6EQT9_PROCO	30	37	NkGfgFgL
						A0A2K6EQT9-A0A2K6EQT9_PROCO	91	98	TlGteIaI
						A0A2K6EQT9-A0A2K6EQT9_PROCO	103	110	CqGlkLtF
						A0A2K6EQT9-A0A2K6EQT9_PROCO	135	142	NlGcdVdF
						A0A2K6EQT9-A0A2K6EQT9_PROCO	263	270	RpGvkLtL
						A0A2K6EQT9-A0A2K6EQT9_PROCO	285	292	KlGlaLeL	yes		A0A2K6EQT9-A0A2K6EQT9_PROCO
						A0A6P6HF49-A0A6P6HF49_PUMCO	30	37	NkGfgFgL
						A0A6P6HF49-A0A6P6HF49_PUMCO	91	98	TlGteIaI
						A0A6P6HF49-A0A6P6HF49_PUMCO	103	110	CqGlkLtF
						A0A6P6HF49-A0A6P6HF49_PUMCO	135	142	NlGcdVdF
						A0A6P6HF49-A0A6P6HF49_PUMCO	263	270	RpGvkLtL
						A0A6P6HF49-A0A6P6HF49_PUMCO	285	292	KlGlaLeL	yes		A0A6P6HF49-A0A6P6HF49_PUMCO
						A0A667IJT7-A0A667IJT7_LYNCA	30	37	NkGfgFgL
						A0A667IJT7-A0A667IJT7_LYNCA	91	98	TlGteIaI
						A0A667IJT7-A0A667IJT7_LYNCA	103	110	CqGlkLtF
						A0A667IJT7-A0A667IJT7_LYNCA	135	142	NlGcdVdF
						A0A667IJT7-A0A667IJT7_LYNCA	263	270	RpGvkLtL
						A0A667IJT7-A0A667IJT7_LYNCA	285	292	KlGlaLeL	yes		A0A667IJT7-A0A667IJT7_LYNCA
						A0A7J7FMB0-A0A7J7FMB0_DICBM	30	37	NkGfgFgL
						A0A7J7FMB0-A0A7J7FMB0_DICBM	91	98	TlGteIaI
						A0A7J7FMB0-A0A7J7FMB0_DICBM	103	110	CqGlkLtF
						A0A7J7FMB0-A0A7J7FMB0_DICBM	135	142	NlGcdVdF
						A0A7J7FMB0-A0A7J7FMB0_DICBM	263	270	RpGvkLtL
						A0A7J7FMB0-A0A7J7FMB0_DICBM	285	292	KlGlaLeL	yes		A0A7J7FMB0-A0A7J7FMB0_DICBM
						A0A5J5MSC0-A0A5J5MSC0_MUNRE	77	84	TlGteIaI
						A0A5J5MSC0-A0A5J5MSC0_MUNRE	89	96	CqGlkLtF
						A0A5J5MSC0-A0A5J5MSC0_MUNRE	121	128	NlGcdVdF
						A0A485NKZ7-A0A485NKZ7_LYNPA	30	37	NkGfgFgL
						A0A485NKZ7-A0A485NKZ7_LYNPA	91	98	TlGteIaI
						A0A485NKZ7-A0A485NKZ7_LYNPA	103	110	CqGlkLtF
						A0A485NKZ7-A0A485NKZ7_LYNPA	135	142	NlGcdVdF
						A0A485NKZ7-A0A485NKZ7_LYNPA	263	270	RpGvkLtL
						A0A485NKZ7-A0A485NKZ7_LYNPA	285	292	KlGlaLeL	yes		A0A485NKZ7-A0A485NKZ7_LYNPA
						Total number of sequences		Number with b18 + b19
						79

## Sheet: Mammals VDAC3
Sequence data	Accession	Protein information	b-signal in b19	b-signal in b18		ProSite Data
Organism name (strain)	Number			and b19		Accession Number	Start	End	Sequence	b18+b19?
Acinonyx jubatus	A0A6J2AFG2	A0A6J2AFG2_ACIJB Voltage-dependent anion-selective channel protein 3	yes	yes
Ailuropoda melanoleuca	G1LES3	G1LES3_AILME Voltage-dependent anion-selective channel protein 3	yes	yes
Aotus nancymaae	A0A2K5E8Y9	A0A2K5E8Y9_AOTNA Voltage-dependent anion-selective channel protein 3	yes	yes		G1LES3-G1LES3_AILME	30	37	NkGygFgM\
Balaenoptera acutorostrata scammoni	A0A384A4B6	A0A384A4B6_BALAS Voltage-dependent anion-selective channel protein 3	yes	yes		G1LES3-G1LES3_AILME	91	98	TlGteIsL\
Bison bison bison	A0A6P3HZC6	A0A6P3HZC6_BISBI Voltage-dependent anion-selective channel protein 3	yes	yes		G1LES3-G1LES3_AILME	135	142	SlGsnVdI\
Bos indicus	A0A6P5BH70	A0A6P5BH70_BOSIN Voltage-dependent anion-selective channel protein 3	yes	yes		G1LES3-G1LES3_AILME	263	270	RpGvkLtL\
Bos mutus	L8IA11	L8IA11_9CETA Voltage-dependent anion-selective channel protein 3	yes	yes		G1LES3-G1LES3_AILME	285	292	KvGlgFeL\	yes		G1LES3-G1LES3_AILME
Bos taurus	Q9MZ13	VDAC3_BOVIN Voltage-dependent anion-selective channel protein 3	yes	yes
Callithrix jacchus	A0A5K1UMK4	A0A5K1UMK4_CALJA Voltage-dependent anion-selective channel protein 3	yes	yes		A0A2Y9J3Y4-A0A2Y9J3Y4_ENHLU	48	55	NkGygFgM\
Callorhinus ursinus	A0A3Q7Q634	A0A3Q7Q634_CALUR Voltage-dependent anion-selective channel protein 3	yes	yes		A0A2Y9J3Y4-A0A2Y9J3Y4_ENHLU	109	116	TlGteIsL\
Camelus dromedarius	A0A5N4CHB8	A0A5N4CHB8_CAMDR Voltage-dependent anion-selective channel protein 3	yes	yes		A0A2Y9J3Y4-A0A2Y9J3Y4_ENHLU	153	160	SlGsnVdI\
Canis lupus familiaris	A0A5F4BSW0	A0A5F4BSW0_CANLF Voltage-dependent anion-selective channel protein 3	yes	yes		A0A2Y9J3Y4-A0A2Y9J3Y4_ENHLU	281	288	RpGvkLtL\
Capra hircus	A0A452FFW1	A0A452FFW1_CAPHI Voltage-dependent anion-selective channel protein 3	yes	yes		A0A2Y9J3Y4-A0A2Y9J3Y4_ENHLU	303	310	KvGlgFeL\	yes		A0A2Y9J3Y4-A0A2Y9J3Y4_ENHLU
Carlito syrichta	A0A3Q0DTU8	A0A3Q0DTU8_CARSF Voltage-dependent anion-selective channel protein 3	yes	yes
Castor canadensis	A0A250XXM4	A0A250XXM4_CASCN Voltage-dependent anion-selective channel protein 3	yes	yes		Q9TT13-VDAC3_RABIT	19	26	NkGygFgM\
Cavia porcellus	H0VH21	H0VH21_CAVPO Voltage-dependent anion-selective channel protein 3	yes	yes		Q9TT13-VDAC3_RABIT	80	87	TlGteIsL\
Cebus imitator	A0A2K5PF06	A0A2K5PF06_CEBIM Voltage-dependent anion-selective channel protein 3	yes	yes		Q9TT13-VDAC3_RABIT	124	131	SlGsnVdI\
Colobus angolensis palliatus	A0A2K5IKV8	A0A2K5IKV8_COLAP Voltage-dependent anion-selective channel protein 3	yes	yes		Q9TT13-VDAC3_RABIT	252	259	RpGvkLtL\
Crocuta crocuta	A0A6G1AMC3	A0A6G1AMC3_CROCR Voltage-dependent anion-selective channel protein 3 (Fragment)	yes	yes		Q9TT13-VDAC3_RABIT	274	281	KvGlgFeL\	yes		Q9TT13-VDAC3_RABIT
Delphinapterus leucas	A0A2Y9N6K1	A0A2Y9N6K1_DELLE Voltage-dependent anion-selective channel protein 3	yes	yes
Desmodus rotundus	K9IZH2	K9IZH2_DESRO Voltage-dependent anion-selective channel protein 3	yes	yes		A0A2Y9GDX2-A0A2Y9GDX2_NEOSC	19	26	NkGygFgM\
Diceros bicornis minor	A0A7J7EY91	A0A7J7EY91_DICBM Uncharacterized protein	yes	yes		A0A2Y9GDX2-A0A2Y9GDX2_NEOSC	80	87	TlGteIsL\
Dipodomys ordii	A0A1S3G0R9	A0A1S3G0R9_DIPOR Voltage-dependent anion-selective channel protein 3	yes	yes		A0A2Y9GDX2-A0A2Y9GDX2_NEOSC	124	131	SlGsnVdI\
Enhydra lutris kenyoni	A0A2Y9J3Y4	A0A2Y9J3Y4_ENHLU Voltage-dependent anion-selective channel protein 3	yes	yes		A0A2Y9GDX2-A0A2Y9GDX2_NEOSC	252	259	RpGvkLtL\
Equus caballus	F7DT77	F7DT77_HORSE Voltage-dependent anion-selective channel protein 3	yes	yes		A0A2Y9GDX2-A0A2Y9GDX2_NEOSC	274	281	KvGlgFeL\	yes		A0A2Y9GDX2-A0A2Y9GDX2_NEOSC
Felis catus	M3WCM7	M3WCM7_FELCA Voltage-dependent anion-selective channel protein 3	yes	yes
Gorilla gorilla gorilla	G3RV76	G3RV76_GORGO Voltage-dependent anion-selective channel protein 3	yes	yes		A0A2U3YJK3-A0A2U3YJK3_LEPWE	19	26	NkGygFgM\
Homo sapiens	Q9Y277	VDAC3_HUMAN Voltage-dependent anion-selective channel protein 3	yes	yes		A0A2U3YJK3-A0A2U3YJK3_LEPWE	80	87	TlGteIsL\
Ictidomys tridecemlineatus	I3M6V0	I3M6V0_ICTTR Voltage-dependent anion-selective channel protein 3	yes	yes		A0A2U3YJK3-A0A2U3YJK3_LEPWE	124	131	SlGsnVdI\
Leptonychotes weddellii	A0A2U3YJK3	A0A2U3YJK3_LEPWE Voltage-dependent anion-selective channel protein 3	yes	yes		A0A2U3YJK3-A0A2U3YJK3_LEPWE	252	259	RpGvkLtL\
Lipotes vexillifer	A0A340X2H9	A0A340X2H9_LIPVE Voltage-dependent anion-selective channel protein 3	yes	yes		A0A2U3YJK3-A0A2U3YJK3_LEPWE	274	281	KvGlgFeL\	yes		A0A2U3YJK3-A0A2U3YJK3_LEPWE
Lynx canadensis	A0A667G401	A0A667G401_LYNCA Voltage-dependent anion-selective channel protein 3	yes	yes
Lynx pardinus	A0A485N9V6	A0A485N9V6_LYNPA Voltage-dependent anion-selective channel protein 3	yes	yes		M3YMR6-M3YMR6_MUSPF	28	35	NkGygFgM\
Macaca fascicularis	A0A2K5VWZ7	A0A2K5VWZ7_MACFA Voltage-dependent anion-selective channel protein 3	yes	yes		M3YMR6-M3YMR6_MUSPF	89	96	TlGteIsL\
Macaca mulatta	H9EMH4	H9EMH4_MACMU Voltage-dependent anion-selective channel protein 3	yes	yes		M3YMR6-M3YMR6_MUSPF	133	140	SlGsnVdI\
Macaca nemestrina	A0A2K6DB70	A0A2K6DB70_MACNE Voltage-dependent anion-selective channel protein 3	yes	yes		M3YMR6-M3YMR6_MUSPF	261	268	RpGvkLtL\
Mandrillus leucophaeus	A0A2K5Y3W4	A0A2K5Y3W4_MANLE Voltage-dependent anion-selective channel protein 3	yes	yes		M3YMR6-M3YMR6_MUSPF	283	290	KvGlgFeL\	yes		M3YMR6-M3YMR6_MUSPF
Marmota monax	A0A5E4B873	A0A5E4B873_MARMO Voltage-dependent anion-selective channel protein 3	yes	yes
Molossus molossus	A0A7J8GNV2	A0A7J8GNV2_MOLMO Voltage-dependent anion-selective channel protein 3	yes	yes		A0A3Q7UMY2-A0A3Q7UMY2_URSAR	19	26	NkGygFgM\
Monodelphis domestica	F6VI43	F6VI43_MONDO Voltage-dependent anion-selective channel protein 3	yes	yes		A0A3Q7UMY2-A0A3Q7UMY2_URSAR	80	87	TlGteIsL\
Monodon monoceros	A0A4U1EUP2	A0A4U1EUP2_MONMO Voltage-dependent anion-selective channel protein 3	yes	yes		A0A3Q7UMY2-A0A3Q7UMY2_URSAR	124	131	SlGsnVdI\
Muntiacus reevesi	A0A5J5N2X5	A0A5J5N2X5_MUNRE Voltage-dependent anion-selective channel protein 3	yes			A0A3Q7UMY2-A0A3Q7UMY2_URSAR	252	259	RpGvkLtL\
Mus musculus	Q3TX38	Q3TX38_MOUSE Voltage-dependent anion-selective channel protein 3	yes	yes		A0A3Q7UMY2-A0A3Q7UMY2_URSAR	274	281	KvGlgFeL\	yes		A0A3Q7UMY2-A0A3Q7UMY2_URSAR
Mustela putorius furo	M3YMR6	M3YMR6_MUSPF Voltage-dependent anion-selective channel protein 3	yes	yes
Myotis brandtii	S7MD49	S7MD49_MYOBR Voltage-dependent anion-selective channel protein 3	yes	yes		A0A384DCK1-A0A384DCK1_URSMA	19	26	NkGygFgM\
Myotis davidii	L5LS23	L5LS23_MYODS Voltage-dependent anion-selective channel protein 3	yes	yes		A0A384DCK1-A0A384DCK1_URSMA	80	87	TlGteIsL\
Myotis myotis	A0A7J7ZAZ9	A0A7J7ZAZ9_MYOMY Voltage dependent anion channel 3	yes	yes		A0A384DCK1-A0A384DCK1_URSMA	124	131	SlGsnVdI\
Neomonachus schauinslandi	A0A2Y9GDX2	A0A2Y9GDX2_NEOSC Voltage-dependent anion-selective channel protein 3	yes	yes		A0A384DCK1-A0A384DCK1_URSMA	252	259	RpGvkLtL\
Neophocaena asiaeorientalis asiaeorientalis	A0A341D1K2	A0A341D1K2_NEOAA Voltage-dependent anion-selective channel protein 3	yes	yes		A0A384DCK1-A0A384DCK1_URSMA	274	281	KvGlgFeL\	yes		A0A384DCK1-A0A384DCK1_URSMA
Odobenus rosmarus divergens	A0A2U3ZXG9	A0A2U3ZXG9_ODORO Voltage-dependent anion-selective channel protein 3	yes	yes
Ornithorhynchus anatinus	F6ZE82	F6ZE82_ORNAN Voltage-dependent anion-selective channel protein 3	yes	yes		A0A3Q7Q634-A0A3Q7Q634_CALUR	19	26	NkGygFgM\
Oryctolagus cuniculus	Q9TT13	VDAC3_RABIT Voltage-dependent anion-selective channel protein 3	yes	yes		A0A3Q7Q634-A0A3Q7Q634_CALUR	80	87	TlGteIsL\
Otolemur garnettii	H0XET1	H0XET1_OTOGA Voltage-dependent anion-selective channel protein 3	yes	yes		A0A3Q7Q634-A0A3Q7Q634_CALUR	124	131	SlGsnVdI\
Ovis aries	A0A6P3YPI7	A0A6P3YPI7_SHEEP Voltage-dependent anion-selective channel protein 3	yes	yes		A0A3Q7Q634-A0A3Q7Q634_CALUR	252	259	RpGvkLtL\
Pan paniscus	A0A2R9B3E1	A0A2R9B3E1_PANPA Voltage-dependent anion-selective channel protein 3	yes	yes		A0A3Q7Q634-A0A3Q7Q634_CALUR	274	281	KvGlgFeL\	yes		A0A3Q7Q634-A0A3Q7Q634_CALUR
Pan troglodytes	A0A6D2Y106	A0A6D2Y106_PANTR Voltage-dependent anion-selective channel protein 3	yes	yes
Papio anubis	A0A2I3MAG1	A0A2I3MAG1_PAPAN Voltage-dependent anion-selective channel protein 3	yes	yes		A0A3Q7RTK4-A0A3Q7RTK4_VULVU	19	26	NkGygFgM\
Peromyscus maniculatus bairdii	A0A6I9LHL7	A0A6I9LHL7_PERMB Voltage-dependent anion-selective channel protein 3	yes	yes		A0A3Q7RTK4-A0A3Q7RTK4_VULVU	80	87	TlGteIsL\
Phascolarctos cinereus	A0A6P5ITA4	A0A6P5ITA4_PHACI Voltage-dependent anion-selective channel protein 3	yes	yes		A0A3Q7RTK4-A0A3Q7RTK4_VULVU	124	131	SvGsnVdI\
Phyllostomus discolor	A0A6J2MWQ5	A0A6J2MWQ5_9CHIR Voltage-dependent anion-selective channel protein 3	yes	yes		A0A3Q7RTK4-A0A3Q7RTK4_VULVU	252	259	RpGvkLtL\
Physeter macrocephalus	A0A2Y9TC59	A0A2Y9TC59_PHYMC Voltage-dependent anion-selective channel protein 3	yes	yes		A0A3Q7RTK4-A0A3Q7RTK4_VULVU	274	281	KvGlgFeL\	yes		A0A3Q7RTK4-A0A3Q7RTK4_VULVU
Pongo abelii	H2PQ75	H2PQ75_PONAB Voltage-dependent anion-selective channel protein 3	yes	yes
Propithecus coquereli	A0A2K6GUD8	A0A2K6GUD8_PROCO Voltage-dependent anion-selective channel protein 3	yes	yes		A0A6J2D5L6-A0A6J2D5L6_ZALCA	19	26	NkGygFgM\
Puma concolor	A0A6P6HPS6	A0A6P6HPS6_PUMCO Voltage-dependent anion-selective channel protein 3	yes	yes		A0A6J2D5L6-A0A6J2D5L6_ZALCA	80	87	TlGteIsL\
Rattus norvegicus	A0A0G2JSR0	A0A0G2JSR0_RAT Voltage-dependent anion-selective channel protein 3	yes	yes		A0A6J2D5L6-A0A6J2D5L6_ZALCA	124	131	SlGsnVdI\
Rhinolophus ferrumequinum	A0A7J7ZSD1	A0A7J7ZSD1_RHIFE Voltage dependent anion channel 3	yes	yes		A0A6J2D5L6-A0A6J2D5L6_ZALCA	252	259	RpGvkLtL\
Rhinopithecus bieti	A0A2K6LY83	A0A2K6LY83_RHIBE Voltage-dependent anion-selective channel protein 3	yes	yes		A0A6J2D5L6-A0A6J2D5L6_ZALCA	274	281	KvGlgFeL\	yes		A0A6J2D5L6-A0A6J2D5L6_ZALCA
Rhinopithecus roxellana	A0A2K6RKJ3	A0A2K6RKJ3_RHIRO Voltage-dependent anion-selective channel protein 3	yes	yes
Rousettus aegyptiacus	A0A7J8E065	A0A7J8E065_ROUAE Voltage dependent anion channel 3	yes	yes		A0A1S3G0R9-A0A1S3G0R9_DIPOR	19	26	NkGygFgM\
Saimiri boliviensis boliviensis	A0A2K6UY34	A0A2K6UY34_SAIBB Voltage-dependent anion-selective channel protein 3	yes	yes		A0A1S3G0R9-A0A1S3G0R9_DIPOR	80	87	TlGteIsL\
Sapajus apella	A0A6J3IPQ5	A0A6J3IPQ5_SAPAP Voltage-dependent anion-selective channel protein 3	yes	yes		A0A1S3G0R9-A0A1S3G0R9_DIPOR	124	131	SlGsnVdI\
Sarcophilus harrisii	G3X0H2	G3X0H2_SARHA Voltage-dependent anion-selective channel protein 3	yes	yes		A0A1S3G0R9-A0A1S3G0R9_DIPOR	252	259	RpGvkLtL\
Sus scrofa	Q29380	VDAC3_PIG Voltage-dependent anion-selective channel protein 3	yes	yes		A0A1S3G0R9-A0A1S3G0R9_DIPOR	274	281	KvGlgFeL\	yes		A0A1S3G0R9-A0A1S3G0R9_DIPOR
Trichechus manatus latirostris	A0A2Y9RLK9	A0A2Y9RLK9_TRIMA Voltage-dependent anion-selective channel protein 3	yes	yes
Tursiops truncatus	A0A2U3UZ92	A0A2U3UZ92_TURTR Voltage-dependent anion-selective channel protein 3	yes	yes		A0A6J0AYK2-A0A6J0AYK2_VICPA	19	26	NkGygFgM\
Ursus americanus	A0A452RN48	A0A452RN48_URSAM Voltage-dependent anion-selective channel protein 3	yes	yes		A0A6J0AYK2-A0A6J0AYK2_VICPA	80	87	TlGteIsL\
Ursus arctos horribilis	A0A3Q7UMY2	A0A3Q7UMY2_URSAR Voltage-dependent anion-selective channel protein 3	yes	yes		A0A6J0AYK2-A0A6J0AYK2_VICPA	124	131	SlGsnVdI\
Ursus maritimus	A0A384DCK1	A0A384DCK1_URSMA Voltage-dependent anion-selective channel protein 3	yes	yes		A0A6J0AYK2-A0A6J0AYK2_VICPA	252	259	RpGvkLtL\
Vicugna pacos	A0A6J0AYK2	A0A6J0AYK2_VICPA Voltage-dependent anion-selective channel protein 3	yes	yes		A0A6J0AYK2-A0A6J0AYK2_VICPA	274	281	KvGlgFeL\	yes		A0A6J0AYK2-A0A6J0AYK2_VICPA
Vombatus ursinus	A0A4X2KNP6	A0A4X2KNP6_VOMUR Voltage-dependent anion-selective channel protein 3	yes	yes
Vulpes vulpes	A0A3Q7RTK4	A0A3Q7RTK4_VULVU Voltage-dependent anion-selective channel protein 3	yes	yes		H0XET1-H0XET1_OTOGA	19	26	NkGygFgM\
Zalophus californianus	A0A6J2D5L6	A0A6J2D5L6_ZALCA Voltage-dependent anion-selective channel protein 3	yes	yes		H0XET1-H0XET1_OTOGA	80	87	TlGteIsL\
						H0XET1-H0XET1_OTOGA	124	131	SlGsnVdI\
						H0XET1-H0XET1_OTOGA	252	259	RpGvkLtL\
		Total with signal in b19	82			H0XET1-H0XET1_OTOGA	274	281	KvGlgFeL\	yes		H0XET1-H0XET1_OTOGA
		Total with signals in both b18 and b19	81
		Total without signal In b19	0			A0A5N4CHB8-A0A5N4CHB8_CAMDR	19	26	NkGygFgM\
		Total sequences	82			A0A5N4CHB8-A0A5N4CHB8_CAMDR	80	87	TlGteIsL\
						A0A5N4CHB8-A0A5N4CHB8_CAMDR	124	131	SlGsnVdI\
						A0A5N4CHB8-A0A5N4CHB8_CAMDR	252	259	RpGvkLtL\
						A0A5N4CHB8-A0A5N4CHB8_CAMDR	274	281	KvGlgFeL\	yes		A0A5N4CHB8-A0A5N4CHB8_CAMDR
						K9IZH2-K9IZH2_DESRO	19	26	NkGygFgM\
						K9IZH2-K9IZH2_DESRO	124	131	SlGsnVdI\
						K9IZH2-K9IZH2_DESRO	252	259	RpGvkLtL\
						K9IZH2-K9IZH2_DESRO	274	281	KvGlgFeL\	yes		K9IZH2-K9IZH2_DESRO
						A0A6J2MWQ5-A0A6J2MWQ5_9CHIR	19	26	NkGygFgM\
						A0A6J2MWQ5-A0A6J2MWQ5_9CHIR	124	131	SlGsnVdI\
						A0A6J2MWQ5-A0A6J2MWQ5_9CHIR	252	259	RpGvkLtL\
						A0A6J2MWQ5-A0A6J2MWQ5_9CHIR	274	281	KvGlgFeL\	yes		A0A6J2MWQ5-A0A6J2MWQ5_9CHIR
						Q9MZ13-VDAC3_BOVIN	19	26	NkGygFgM\
						Q9MZ13-VDAC3_BOVIN	124	131	SlGsnVdI\
						Q9MZ13-VDAC3_BOVIN	252	259	RpGvkLtL\
						Q9MZ13-VDAC3_BOVIN	274	281	KvGlgFeL\	yes		Q9MZ13-VDAC3_BOVIN
						A0A7J7ZSD1-A0A7J7ZSD1_RHIFE	19	26	NkGygFgM\
						A0A7J7ZSD1-A0A7J7ZSD1_RHIFE	124	131	SlGsnVdI\
						A0A7J7ZSD1-A0A7J7ZSD1_RHIFE	252	259	RpGvkLtL\
						A0A7J7ZSD1-A0A7J7ZSD1_RHIFE	274	281	KvGlgFeL\	yes		A0A7J7ZSD1-A0A7J7ZSD1_RHIFE
						A0A6P5BH70-A0A6P5BH70_BOSIN	19	26	NkGygFgM\
						A0A6P5BH70-A0A6P5BH70_BOSIN	124	131	SlGsnVdI\
						A0A6P5BH70-A0A6P5BH70_BOSIN	252	259	RpGvkLtL\
						A0A6P5BH70-A0A6P5BH70_BOSIN	274	281	KvGlgFeL\	yes		A0A6P5BH70-A0A6P5BH70_BOSIN
						A0A452FFW1-A0A452FFW1_CAPHI	19	26	NkGygFgM\
						A0A452FFW1-A0A452FFW1_CAPHI	124	131	SlGsnVdI\
						A0A452FFW1-A0A452FFW1_CAPHI	252	259	RpGvkLtL\
						A0A452FFW1-A0A452FFW1_CAPHI	274	281	KvGlgFeL\	yes		A0A452FFW1-A0A452FFW1_CAPHI
						A0A6P3HZC6-A0A6P3HZC6_BISBI	19	26	NkGygFgM\
						A0A6P3HZC6-A0A6P3HZC6_BISBI	124	131	SlGsnVdI\
						A0A6P3HZC6-A0A6P3HZC6_BISBI	252	259	RpGvkLtL\
						A0A6P3HZC6-A0A6P3HZC6_BISBI	274	281	KvGlgFeL\	yes		A0A6P3HZC6-A0A6P3HZC6_BISBI
						L8IA11-L8IA11_9CETA	19	26	NkGygFgM\
						L8IA11-L8IA11_9CETA	124	131	SlGsnVdI\
						L8IA11-L8IA11_9CETA	252	259	RpGvkLtL\
						L8IA11-L8IA11_9CETA	274	281	KvGlgFeL\	yes		L8IA11-L8IA11_9CETA
						A0A2Y9RLK9-A0A2Y9RLK9_TRIMA	19	26	NkGygFgM\
						A0A2Y9RLK9-A0A2Y9RLK9_TRIMA	80	87	TlGteIsL\
						A0A2Y9RLK9-A0A2Y9RLK9_TRIMA	124	131	SlGsnVdI\
						A0A2Y9RLK9-A0A2Y9RLK9_TRIMA	252	259	RpGvkLtL\
						A0A2Y9RLK9-A0A2Y9RLK9_TRIMA	274	281	KvGlgFeL\	yes		A0A2Y9RLK9-A0A2Y9RLK9_TRIMA
						A0A2U3ZXG9-A0A2U3ZXG9_ODORO	19	26	NkGygFgM\
						A0A2U3ZXG9-A0A2U3ZXG9_ODORO	80	87	TlGteIsL\
						A0A2U3ZXG9-A0A2U3ZXG9_ODORO	124	131	SlGsnVdI\
						A0A2U3ZXG9-A0A2U3ZXG9_ODORO	252	259	RpGvkLtL\
						A0A2U3ZXG9-A0A2U3ZXG9_ODORO	274	281	KvGlgFeL\	yes		A0A2U3ZXG9-A0A2U3ZXG9_ODORO
						F7DT77-F7DT77_HORSE	19	26	NkGygFgM\
						F7DT77-F7DT77_HORSE	124	131	SlGsnVdI\
						F7DT77-F7DT77_HORSE	252	259	RpGvkLtL\
						F7DT77-F7DT77_HORSE	274	281	KvGlgFeL\	yes		F7DT77-F7DT77_HORSE
						A0A5E4B873-A0A5E4B873_MARMO	19	26	NkGygFgM\
						A0A5E4B873-A0A5E4B873_MARMO	80	87	TlGteIsL\
						A0A5E4B873-A0A5E4B873_MARMO	124	131	SvGsnVdI\
						A0A5E4B873-A0A5E4B873_MARMO	252	259	RpGvkLtL\
						A0A5E4B873-A0A5E4B873_MARMO	274	281	KvGlgFeL\	yes		A0A5E4B873-A0A5E4B873_MARMO
						A0A7J8E065-A0A7J8E065_ROUAE	19	26	NkGygFgM\
						A0A7J8E065-A0A7J8E065_ROUAE	124	131	SlGsnVdI\
						A0A7J8E065-A0A7J8E065_ROUAE	252	259	RpGvkLtL\
						A0A7J8E065-A0A7J8E065_ROUAE	274	281	KvGlgFeL\	yes		A0A7J8E065-A0A7J8E065_ROUAE
						A0A341D1K2-A0A341D1K2_NEOAA	19	26	NkGygFgM\
						A0A341D1K2-A0A341D1K2_NEOAA	80	87	TlGteVsL\
						A0A341D1K2-A0A341D1K2_NEOAA	124	131	SlGsnVdI\
						A0A341D1K2-A0A341D1K2_NEOAA	252	259	RpGvkLtL\
						A0A341D1K2-A0A341D1K2_NEOAA	274	281	KvGlgFeL\	yes		A0A341D1K2-A0A341D1K2_NEOAA
						A0A2U3UZ92-A0A2U3UZ92_TURTR	19	26	NkGygFgM\
						A0A2U3UZ92-A0A2U3UZ92_TURTR	80	87	TlGteVsL\
						A0A2U3UZ92-A0A2U3UZ92_TURTR	124	131	SlGsnVdI\
						A0A2U3UZ92-A0A2U3UZ92_TURTR	252	259	RpGvkLtL\
						A0A2U3UZ92-A0A2U3UZ92_TURTR	274	281	KvGlgFeL\	yes		A0A2U3UZ92-A0A2U3UZ92_TURTR
						A0A5F4BSW0-A0A5F4BSW0_CANLF	19	26	NkGygFgM\
						A0A5F4BSW0-A0A5F4BSW0_CANLF	80	87	TlGteIsL\
						A0A5F4BSW0-A0A5F4BSW0_CANLF	124	131	SvGsnVdI\
						A0A5F4BSW0-A0A5F4BSW0_CANLF	252	259	RpGvkLtL\
						A0A5F4BSW0-A0A5F4BSW0_CANLF	274	281	KvGlgFeL\	yes		A0A5F4BSW0-A0A5F4BSW0_CANLF
						Q3TX38-Q3TX38_MOUSE	19	26	NkGygFgM\
						Q3TX38-Q3TX38_MOUSE	124	131	SlGsnVdI\
						Q3TX38-Q3TX38_MOUSE	252	259	RpGvkLtL\
						Q3TX38-Q3TX38_MOUSE	274	281	KvGlgFeL\	yes		Q3TX38-Q3TX38_MOUSE
						A0A250XXM4-A0A250XXM4_CASCN	19	26	NkGygFgM\
						A0A250XXM4-A0A250XXM4_CASCN	81	88	TlGteIsL\
						A0A250XXM4-A0A250XXM4_CASCN	125	132	SlGsnVdI\
						A0A250XXM4-A0A250XXM4_CASCN	253	260	RpGvkLtL\
						A0A250XXM4-A0A250XXM4_CASCN	275	282	KvGlgFeL\	yes		A0A250XXM4-A0A250XXM4_CASCN
						A0A2K5IKV8-A0A2K5IKV8_COLAP	19	26	NkGygFgM\
						A0A2K5IKV8-A0A2K5IKV8_COLAP	124	131	SvGsnVdI\
						A0A2K5IKV8-A0A2K5IKV8_COLAP	252	259	RpGvkLtL\
						A0A2K5IKV8-A0A2K5IKV8_COLAP	274	281	KvGlgFeL\	yes		A0A2K5IKV8-A0A2K5IKV8_COLAP
						S7MD49-S7MD49_MYOBR	24	31	NkGygFgM\
						S7MD49-S7MD49_MYOBR	129	136	SlGsnVdI\
						S7MD49-S7MD49_MYOBR	257	264	RpGvkLtL\
						S7MD49-S7MD49_MYOBR	279	286	KvGlgFeL\	yes		S7MD49-S7MD49_MYOBR
						A0A2K6LY83-A0A2K6LY83_RHIBE	19	26	NkGygFgM\
						A0A2K6LY83-A0A2K6LY83_RHIBE	124	131	SvGsnVdI\
						A0A2K6LY83-A0A2K6LY83_RHIBE	252	259	RpGvkLtL\
						A0A2K6LY83-A0A2K6LY83_RHIBE	274	281	KvGlgFeL\	yes		A0A2K6LY83-A0A2K6LY83_RHIBE
						A0A2K5VWZ7-A0A2K5VWZ7_MACFA	19	26	NkGygFgM\
						A0A2K5VWZ7-A0A2K5VWZ7_MACFA	124	131	SvGsnVdI\
						A0A2K5VWZ7-A0A2K5VWZ7_MACFA	252	259	RpGvkLtL\
						A0A2K5VWZ7-A0A2K5VWZ7_MACFA	274	281	KvGlgFeL\	yes		A0A2K5VWZ7-A0A2K5VWZ7_MACFA
						A0A2K5Y3W4-A0A2K5Y3W4_MANLE	19	26	NkGygFgM\
						A0A2K5Y3W4-A0A2K5Y3W4_MANLE	124	131	SvGsnVdI\
						A0A2K5Y3W4-A0A2K5Y3W4_MANLE	252	259	RpGvkLtL\
						A0A2K5Y3W4-A0A2K5Y3W4_MANLE	274	281	KvGlgFeL\	yes		A0A2K5Y3W4-A0A2K5Y3W4_MANLE
						A0A6P3YPI7-A0A6P3YPI7_SHEEP	19	26	NkGygFgM\
						A0A6P3YPI7-A0A6P3YPI7_SHEEP	124	131	SlGsnVdI\
						A0A6P3YPI7-A0A6P3YPI7_SHEEP	252	259	RpGvkLtL\
						A0A6P3YPI7-A0A6P3YPI7_SHEEP	274	281	KvGlgFeL\	yes		A0A6P3YPI7-A0A6P3YPI7_SHEEP
						A0A2K6RKJ3-A0A2K6RKJ3_RHIRO	19	26	NkGygFgM\
						A0A2K6RKJ3-A0A2K6RKJ3_RHIRO	124	131	SvGsnVdI\
						A0A2K6RKJ3-A0A2K6RKJ3_RHIRO	252	259	RpGvkLtL\
						A0A2K6RKJ3-A0A2K6RKJ3_RHIRO	274	281	KvGlgFeL\	yes		A0A2K6RKJ3-A0A2K6RKJ3_RHIRO
						H9EMH4-H9EMH4_MACMU	19	26	NkGygFgM\
						H9EMH4-H9EMH4_MACMU	124	131	SvGsnVdI\
						H9EMH4-H9EMH4_MACMU	252	259	RpGvkLtL\
						H9EMH4-H9EMH4_MACMU	274	281	KvGlgFeL\	yes		H9EMH4-H9EMH4_MACMU
						A0A2Y9TC59-A0A2Y9TC59_PHYMC	19	26	NkGygFgM\
						A0A2Y9TC59-A0A2Y9TC59_PHYMC	80	87	TlGteIsL\
						A0A2Y9TC59-A0A2Y9TC59_PHYMC	124	131	SlGsnVdI\
						A0A2Y9TC59-A0A2Y9TC59_PHYMC	252	259	RpGvkLtL\
						A0A2Y9TC59-A0A2Y9TC59_PHYMC	274	281	KvGlgFeL\	yes		A0A2Y9TC59-A0A2Y9TC59_PHYMC
						A0A3Q0DTU8-A0A3Q0DTU8_CARSF	19	26	NkGygFgM\
						A0A3Q0DTU8-A0A3Q0DTU8_CARSF	80	87	TlGteIsL\
						A0A3Q0DTU8-A0A3Q0DTU8_CARSF	124	131	SlGsnVdI\
						A0A3Q0DTU8-A0A3Q0DTU8_CARSF	252	259	RpGvkLtL\
						A0A3Q0DTU8-A0A3Q0DTU8_CARSF	274	281	KvGlgFeL\	yes		A0A3Q0DTU8-A0A3Q0DTU8_CARSF
						A0A7J7ZAZ9-A0A7J7ZAZ9_MYOMY	19	26	NkGygFgM\
						A0A7J7ZAZ9-A0A7J7ZAZ9_MYOMY	124	131	SlGsnVdI\
						A0A7J7ZAZ9-A0A7J7ZAZ9_MYOMY	252	259	RpGvkLtL\
						A0A7J7ZAZ9-A0A7J7ZAZ9_MYOMY	274	281	KvGlgFeL\	yes		A0A7J7ZAZ9-A0A7J7ZAZ9_MYOMY
						A0A340X2H9-A0A340X2H9_LIPVE	19	26	NkGygFgM\
						A0A340X2H9-A0A340X2H9_LIPVE	80	87	TlGteVsL\
						A0A340X2H9-A0A340X2H9_LIPVE	124	131	SlGsnVdI\
						A0A340X2H9-A0A340X2H9_LIPVE	252	259	RpGvkLtL\
						A0A340X2H9-A0A340X2H9_LIPVE	274	281	KvGlgFeL\	yes		A0A340X2H9-A0A340X2H9_LIPVE
						L5LS23-L5LS23_MYODS	19	26	NkGygFgM\
						L5LS23-L5LS23_MYODS	124	131	SlGsnVdI\
						L5LS23-L5LS23_MYODS	252	259	RpGvkLtL\
						L5LS23-L5LS23_MYODS	274	281	KvGlgFeL\	yes		L5LS23-L5LS23_MYODS
						A0A2Y9N6K1-A0A2Y9N6K1_DELLE	19	26	NkGygFgM\
						A0A2Y9N6K1-A0A2Y9N6K1_DELLE	80	87	TlGteVsL\
						A0A2Y9N6K1-A0A2Y9N6K1_DELLE	124	131	SlGsnVdI\
						A0A2Y9N6K1-A0A2Y9N6K1_DELLE	252	259	RpGvkLtL\
						A0A2Y9N6K1-A0A2Y9N6K1_DELLE	274	281	KvGlgFeL\	yes		A0A2Y9N6K1-A0A2Y9N6K1_DELLE
						A0A2K5PF06-A0A2K5PF06_CEBIM	19	26	NkGygFgM\
						A0A2K5PF06-A0A2K5PF06_CEBIM	124	131	SvGsnVdI\
						A0A2K5PF06-A0A2K5PF06_CEBIM	252	259	RpGvkLtL\
						A0A2K5PF06-A0A2K5PF06_CEBIM	274	281	KvGlgFeL\	yes		A0A2K5PF06-A0A2K5PF06_CEBIM
						A0A6J3IPQ5-A0A6J3IPQ5_SAPAP	19	26	NkGygFgM\
						A0A6J3IPQ5-A0A6J3IPQ5_SAPAP	124	131	SvGsnVdI\
						A0A6J3IPQ5-A0A6J3IPQ5_SAPAP	252	259	RpGvkLtL\
						A0A6J3IPQ5-A0A6J3IPQ5_SAPAP	274	281	KvGlgFeL\	yes		A0A6J3IPQ5-A0A6J3IPQ5_SAPAP
						A0A6I9LHL7-A0A6I9LHL7_PERMB	19	26	NkGygFgM\
						A0A6I9LHL7-A0A6I9LHL7_PERMB	124	131	SiGsnIdI\
						A0A6I9LHL7-A0A6I9LHL7_PERMB	252	259	RpGvkLtL\
						A0A6I9LHL7-A0A6I9LHL7_PERMB	274	281	KvGlgFeL\	yes		A0A6I9LHL7-A0A6I9LHL7_PERMB
						A0A384A4B6-A0A384A4B6_BALAS	19	26	NkGygFgM\
						A0A384A4B6-A0A384A4B6_BALAS	80	87	TlGteIsL\
						A0A384A4B6-A0A384A4B6_BALAS	124	131	SlGsnVdI\
						A0A384A4B6-A0A384A4B6_BALAS	252	259	RpGvkLtL\
						A0A384A4B6-A0A384A4B6_BALAS	274	281	KvGlgFeL\	yes		A0A384A4B6-A0A384A4B6_BALAS
						Q9Y277-VDAC3_HUMAN	19	26	NkGygFgM\
						Q9Y277-VDAC3_HUMAN	124	131	SvGsnVdI\
						Q9Y277-VDAC3_HUMAN	252	259	RpGvkLtL\
						Q9Y277-VDAC3_HUMAN	274	281	KvGlgFeL\	yes		Q9Y277-VDAC3_HUMAN
						I3M6V0-I3M6V0_ICTTR	19	26	NkGygFgM\
						I3M6V0-I3M6V0_ICTTR	81	88	TlGteIsL\
						I3M6V0-I3M6V0_ICTTR	125	132	SvGsnVdI\
						I3M6V0-I3M6V0_ICTTR	253	260	RpGvkLtL\
						I3M6V0-I3M6V0_ICTTR	275	282	KvGlgFeL\	yes		I3M6V0-I3M6V0_ICTTR
						A0A6D2Y106-A0A6D2Y106_PANTR	19	26	NkGygFgM\
						A0A6D2Y106-A0A6D2Y106_PANTR	124	131	SvGsnVdI\
						A0A6D2Y106-A0A6D2Y106_PANTR	252	259	RpGvkLtL\
						A0A6D2Y106-A0A6D2Y106_PANTR	274	281	KvGlgFeL\	yes		A0A6D2Y106-A0A6D2Y106_PANTR
						H2PQ75-H2PQ75_PONAB	19	26	NkGygFgM\
						H2PQ75-H2PQ75_PONAB	124	131	SvGsnVdI\
						H2PQ75-H2PQ75_PONAB	252	259	RpGvkLtL\
						H2PQ75-H2PQ75_PONAB	274	281	KvGlgFeL\	yes		H2PQ75-H2PQ75_PONAB
						A0A5K1UMK4-A0A5K1UMK4_CALJA	19	26	NkGygFgM\
						A0A5K1UMK4-A0A5K1UMK4_CALJA	124	131	SvGsnVdI\
						A0A5K1UMK4-A0A5K1UMK4_CALJA	252	259	RpGvkLtL\
						A0A5K1UMK4-A0A5K1UMK4_CALJA	274	281	KvGlgFeL\	yes		A0A5K1UMK4-A0A5K1UMK4_CALJA
						G3RV76-G3RV76_GORGO	19	26	NkGygFgM\
						G3RV76-G3RV76_GORGO	124	131	SvGsnVdI\
						G3RV76-G3RV76_GORGO	252	259	RpGvkLtL\
						G3RV76-G3RV76_GORGO	274	281	KvGlgFeL\	yes		G3RV76-G3RV76_GORGO
						A0A7J7EY91-A0A7J7EY91_DICBM	19	26	NkGygFgM\
						A0A7J7EY91-A0A7J7EY91_DICBM	252	259	RpGvkLtL\
						A0A7J7EY91-A0A7J7EY91_DICBM	274	281	KvGlgFeL\	yes		A0A7J7EY91-A0A7J7EY91_DICBM
						A0A2K6DB70-A0A2K6DB70_MACNE	19	26	NkGygFgM\
						A0A2K6DB70-A0A2K6DB70_MACNE	125	132	SvGsnVdI\
						A0A2K6DB70-A0A2K6DB70_MACNE	253	260	RpGvkLtL\
						A0A2K6DB70-A0A2K6DB70_MACNE	275	282	KvGlgFeL\	yes		A0A2K6DB70-A0A2K6DB70_MACNE
						A0A2I3MAG1-A0A2I3MAG1_PAPAN	19	26	NkGygFgM\
						A0A2I3MAG1-A0A2I3MAG1_PAPAN	125	132	SvGsnVdI\
						A0A2I3MAG1-A0A2I3MAG1_PAPAN	253	260	RpGvkLtL\
						A0A2I3MAG1-A0A2I3MAG1_PAPAN	275	282	KvGlgFeL\	yes		A0A2I3MAG1-A0A2I3MAG1_PAPAN
						Q29380-VDAC3_PIG	19	26	NkGygFgM\
						Q29380-VDAC3_PIG	80	87	TlGteIsL\
						Q29380-VDAC3_PIG	124	131	SiGsnVdI\
						Q29380-VDAC3_PIG	252	259	RpGvkLtL\
						Q29380-VDAC3_PIG	274	281	KvGlgFeL\	yes		Q29380-VDAC3_PIG
						A0A2K6UY34-A0A2K6UY34_SAIBB	19	26	NkGygFgM\
						A0A2K6UY34-A0A2K6UY34_SAIBB	125	132	SiGsnVdI\
						A0A2K6UY34-A0A2K6UY34_SAIBB	253	260	RpGvkLtL\
						A0A2K6UY34-A0A2K6UY34_SAIBB	275	282	KvGlgFeL\	yes		A0A2K6UY34-A0A2K6UY34_SAIBB
						A0A2R9B3E1-A0A2R9B3E1_PANPA	19	26	NkGygFgM\
						A0A2R9B3E1-A0A2R9B3E1_PANPA	124	131	SvGsnVdI\
						A0A2R9B3E1-A0A2R9B3E1_PANPA	252	259	RpGvkLtL\
						A0A2R9B3E1-A0A2R9B3E1_PANPA	274	281	KvGlgFeL\	yes		A0A2R9B3E1-A0A2R9B3E1_PANPA
						A0A2K5E8Y9-A0A2K5E8Y9_AOTNA	19	26	NkGygFgM\
						A0A2K5E8Y9-A0A2K5E8Y9_AOTNA	125	132	SvGsnVdI\
						A0A2K5E8Y9-A0A2K5E8Y9_AOTNA	253	260	RpGvkLtL\
						A0A2K5E8Y9-A0A2K5E8Y9_AOTNA	275	282	KvGlgFeL\	yes		A0A2K5E8Y9-A0A2K5E8Y9_AOTNA
						A0A0G2JSR0-A0A0G2JSR0_RAT	19	26	NkGygFgM\
						A0A0G2JSR0-A0A0G2JSR0_RAT	124	131	SvGsnVdI\
						A0A0G2JSR0-A0A0G2JSR0_RAT	252	259	RpGvkLtL\
						A0A0G2JSR0-A0A0G2JSR0_RAT	274	281	KvGlgFeL\	yes		A0A0G2JSR0-A0A0G2JSR0_RAT
						A0A5J5N2X5-A0A5J5N2X5_MUNRE	19	26	NkGygFgM\
						A0A5J5N2X5-A0A5J5N2X5_MUNRE	124	131	SlGsnVdI\
						A0A5J5N2X5-A0A5J5N2X5_MUNRE	252	259	RpGvkLtL\
						A0A6P5ITA4-A0A6P5ITA4_PHACI	19	26	NkGygFgM\
						A0A6P5ITA4-A0A6P5ITA4_PHACI	80	87	TlGteIsM\
						A0A6P5ITA4-A0A6P5ITA4_PHACI	124	131	SlGgnVdI\
						A0A6P5ITA4-A0A6P5ITA4_PHACI	252	259	RaGvkLtL\
						A0A6P5ITA4-A0A6P5ITA4_PHACI	274	281	KvGlgFeL\	yes		A0A6P5ITA4-A0A6P5ITA4_PHACI
						A0A4X2KNP6-A0A4X2KNP6_VOMUR	19	26	NkGygFgM\
						A0A4X2KNP6-A0A4X2KNP6_VOMUR	80	87	TlGteIsM\
						A0A4X2KNP6-A0A4X2KNP6_VOMUR	124	131	SlGgnVdI\
						A0A4X2KNP6-A0A4X2KNP6_VOMUR	252	259	RaGvkLtL\
						A0A4X2KNP6-A0A4X2KNP6_VOMUR	274	281	KvGlgFeL\	yes		A0A4X2KNP6-A0A4X2KNP6_VOMUR
						F6VI43-F6VI43_MONDO	19	26	NkGygFgM\
						F6VI43-F6VI43_MONDO	80	87	TlGteIsM\
						F6VI43-F6VI43_MONDO	124	131	SlGgnVdI\
						F6VI43-F6VI43_MONDO	173	180	YkGadFqL\
						F6VI43-F6VI43_MONDO	252	259	RaGvkLtL\
						F6VI43-F6VI43_MONDO	274	281	KvGlgFeL\	yes		F6VI43-F6VI43_MONDO
						G3X0H2-G3X0H2_SARHA	19	26	NkGygFgM\
						G3X0H2-G3X0H2_SARHA	81	88	TlGteIsM\
						G3X0H2-G3X0H2_SARHA	125	132	SlGgnVdI\
						G3X0H2-G3X0H2_SARHA	253	260	RaGvkLtL\
						G3X0H2-G3X0H2_SARHA	275	282	KvGlgFeL\	yes		G3X0H2-G3X0H2_SARHA
						F6ZE82-F6ZE82_ORNAN	46	53	NkGygFgM\
						F6ZE82-F6ZE82_ORNAN	107	114	TlGteItL\
						F6ZE82-F6ZE82_ORNAN	151	158	NvGcnVdI\
						F6ZE82-F6ZE82_ORNAN	279	286	RpGvkLtL\
						F6ZE82-F6ZE82_ORNAN	301	308	KvGlgFeL\	yes		F6ZE82-F6ZE82_ORNAN
						A0A452RN48-A0A452RN48_URSAM	76	83	TlGteIsL\
						A0A452RN48-A0A452RN48_URSAM	120	127	SlGsnVdI\
						A0A452RN48-A0A452RN48_URSAM	248	255	RpGvkLtL\
						A0A452RN48-A0A452RN48_URSAM	270	277	KvGlgFeL\	yes		A0A452RN48-A0A452RN48_URSAM
						A0A6P6HPS6-A0A6P6HPS6_PUMCO	19	26	NkGygFgM
						A0A6P6HPS6-A0A6P6HPS6_PUMCO	80	87	TlGteIsL
						A0A6P6HPS6-A0A6P6HPS6_PUMCO	124	131	SlGsnVdI
						A0A6P6HPS6-A0A6P6HPS6_PUMCO	252	259	RpGvkLtL
						A0A6P6HPS6-A0A6P6HPS6_PUMCO	274	281	KvGlgFeL	yes		A0A6P6HPS6-A0A6P6HPS6_PUMCO
						A0A2K6GUD8-A0A2K6GUD8_PROCO	19	26	NkGygFgM
						A0A2K6GUD8-A0A2K6GUD8_PROCO	124	131	SlGsnVdI
						A0A2K6GUD8-A0A2K6GUD8_PROCO	252	259	RpGvkLtL
						A0A2K6GUD8-A0A2K6GUD8_PROCO	274	281	KvGlgFeL	yes		A0A2K6GUD8-A0A2K6GUD8_PROCO
						A0A4U1EUP2-A0A4U1EUP2_MONMO	111	118	TlGteVsL
						A0A4U1EUP2-A0A4U1EUP2_MONMO	155	162	SlGsnVdI
						A0A4U1EUP2-A0A4U1EUP2_MONMO	283	290	RpGvkLtL
						A0A4U1EUP2-A0A4U1EUP2_MONMO	305	312	KvGlgFeL	yes		A0A4U1EUP2-A0A4U1EUP2_MONMO
						A0A7J8GNV2-A0A7J8GNV2_MOLMO	19	26	NkGygFgM
						A0A7J8GNV2-A0A7J8GNV2_MOLMO	81	88	TlGteIsL
						A0A7J8GNV2-A0A7J8GNV2_MOLMO	125	132	SlGsnVdI
						A0A7J8GNV2-A0A7J8GNV2_MOLMO	253	260	RpGvkLtL
						A0A7J8GNV2-A0A7J8GNV2_MOLMO	275	282	KvGlgFeL	yes		A0A7J8GNV2-A0A7J8GNV2_MOLMO
						A0A667G401-A0A667G401_LYNCA	19	26	NkGygFgM
						A0A667G401-A0A667G401_LYNCA	80	87	TlGteIsL
						A0A667G401-A0A667G401_LYNCA	124	131	SlGsnVdI
						A0A667G401-A0A667G401_LYNCA	252	259	RpGvkLtL
						A0A667G401-A0A667G401_LYNCA	274	281	KvGlgFeL	yes		A0A667G401-A0A667G401_LYNCA
						M3WCM7-M3WCM7_FELCA	19	26	NkGygFgM
						M3WCM7-M3WCM7_FELCA	80	87	TlGteIsL
						M3WCM7-M3WCM7_FELCA	124	131	SlGsnVdI
						M3WCM7-M3WCM7_FELCA	252	259	RpGvkLtL
						M3WCM7-M3WCM7_FELCA	274	281	KvGlgFeL	yes		M3WCM7-M3WCM7_FELCA
						A0A6G1AMC3-A0A6G1AMC3_CROCR	19	26	NkGygFgM
						A0A6G1AMC3-A0A6G1AMC3_CROCR	80	87	TlGteIsL
						A0A6G1AMC3-A0A6G1AMC3_CROCR	124	131	SlGsnVdI
						A0A6G1AMC3-A0A6G1AMC3_CROCR	252	259	RpGvkLtL
						A0A6G1AMC3-A0A6G1AMC3_CROCR	274	281	KvGlgFeL	yes		A0A6G1AMC3-A0A6G1AMC3_CROCR
						H0VH21-H0VH21_CAVPO	19	26	NkGygFgM
						H0VH21-H0VH21_CAVPO	80	87	TlGteIsL
						H0VH21-H0VH21_CAVPO	124	131	SlGsnVdI
						H0VH21-H0VH21_CAVPO	252	259	RpGvkLtL
						H0VH21-H0VH21_CAVPO	274	281	KvGlgFeL	yes		H0VH21-H0VH21_CAVPO
						A0A485N9V6-A0A485N9V6_LYNPA	19	26	NkGygFgM
						A0A485N9V6-A0A485N9V6_LYNPA	80	87	TlGteIsL
						A0A485N9V6-A0A485N9V6_LYNPA	124	131	SlGsnVdI
						A0A485N9V6-A0A485N9V6_LYNPA	252	259	RpGvkLtL
						A0A485N9V6-A0A485N9V6_LYNPA	274	281	KvGlgFeL	yes		A0A485N9V6-A0A485N9V6_LYNPA
						A0A6J2AFG2-A0A6J2AFG2_ACIJB	19	26	NkGygFgM
						tr-A0A6J2AFG2-A0A6J2AFG2_ACIJB	80	87	TlGteIsL
						A0A6J2AFG2-A0A6J2AFG2_ACIJB	124	131	SlGsnVdI
						A0A6J2AFG2-A0A6J2AFG2_ACIJB	252	259	RpGvkLtL
						A0A6J2AFG2-A0A6J2AFG2_ACIJB	274-281		KvGlgFeL	yes		A0A6J2AFG2-A0A6J2AFG2_ACIJB
						Number of sequences with b-signal			Number of sequences with 2 b-signals
						176			71

## Sheet: Vertebrates VDAC1
Sequence data				b-signal in b18		ProSite Data
Organism name (strain)	Accession	Protein information	b-signal in b19	and b19		Accession Number	Start	End	Sequence	b18+b19?
Aegotheles bennettii	A0A7K6TUE8	A0A7K6TUE8_9AVES VDAC1 protein (Fragment)	yes	yes		A0A7L4B2R8-A0A7L4B2R8_9CHAR	21	28	TkGygFgL
Alca torda	A0A7K6YSA0	A0A7K6YSA0_ALCTO VDAC1 protein (Fragment)	yes	yes		A0A7L4B2R8-A0A7L4B2R8_9CHAR	82	89	TlGteItL
Aramus guarauna	A0A7L1SM56	A0A7L1SM56_ARAGA VDAC1 protein (Fragment)	yes	yes		A0A7L4B2R8-A0A7L4B2R8_9CHAR	126	133	NiGcdMdF
Ardeotis kori	A0A7K8KUU1	A0A7K8KUU1_9GRUI VDAC1 protein (Fragment)	yes	yes		A0A7L4B2R8-A0A7L4B2R8_9CHAR	254	261	KpGikLtL
Astyanax mexicanus	A0A3B1JWS1	A0A3B1JWS1_ASTMX Voltage-dependent anion-selective channel protein 1	yes	yes		A0A7L4B2R8-A0A7L4B2R8_9CHAR	276	283	KlGlgLeF	yes		A0A7L4B2R8-A0A7L4B2R8_9CHAR
Baryphthengus martii	A0A7K9DVG6	A0A7K9DVG6_BARMA VDAC1 protein (Fragment)	yes	yes
Betta splendens	A0A6P7PFX5	A0A6P7PFX5_BETSP Voltage-dependent anion-selective channel protein 1	yes	yes		A0A7L3R7J3-A0A7L3R7J3_CEPGR	21	28	TkGygFgL
Brachypteracias leptosomus	A0A7L2W203	A0A7L2W203_9AVES VDAC1 protein (Fragment)	yes	yes		A0A7L3R7J3-A0A7L3R7J3_CEPGR	82	89	TlGteItL
Burhinus bistriatus	A0A7K4SIE0	A0A7K4SIE0_9CHAR VDAC1 protein (Fragment)	yes	yes		A0A7L3R7J3-A0A7L3R7J3_CEPGR	126	133	NiGcdMdF
Callaeas wilsoni	A0A7L4L8I8	A0A7L4L8I8_9CORV VDAC1 protein (Fragment)	yes	yes		A0A7L3R7J3-A0A7L3R7J3_CEPGR	254	261	KpGikLtL
Carassius auratus	A0A6P6LZR4	A0A6P6LZR4_CARAU Voltage-dependent anion-selective channel protein 1	yes	yes		A0A7L3R7J3-A0A7L3R7J3_CEPGR	276	283	KlGlgLeF	yes		A0A7L3R7J3-A0A7L3R7J3_CEPGR
Cephalopterus ornatus	A0A7K5UE62	A0A7K5UE62_9PASS VDAC1 protein (Fragment)	yes	yes
Cepphus grylle	A0A7L3R7J3	A0A7L3R7J3_CEPGR VDAC1 protein (Fragment)	yes	yes		A0A7K6YSA0-A0A7K6YSA0_ALCTO	21	28	TkGygFgL
Cettia cetti	A0A7L3QM65	A0A7L3QM65_9SYLV VDAC1 protein (Fragment)	yes	yes		A0A7K6YSA0-A0A7K6YSA0_ALCTO	82	89	TlGteItL
Chaetorhynchus papuensis	A0A7K8IH61	A0A7K8IH61_9PASS VDAC1 protein (Fragment)	yes	yes		A0A7K6YSA0-A0A7K6YSA0_ALCTO	126	133	NiGcdMdF
Chionis minor	A0A7K7G0W0	A0A7K7G0W0_CHIMN VDAC1 protein (Fragment)	yes	yes		A0A7K6YSA0-A0A7K6YSA0_ALCTO	254	261	KpGikLtL
Chunga burmeisteri	A0A7K5GMP9	A0A7K5GMP9_9AVES VDAC1 protein (Fragment)	yes	yes		A0A7K6YSA0-A0A7K6YSA0_ALCTO	276	283	KlGlgLeF	yes		A0A7K6YSA0-A0A7K6YSA0_ALCTO
Ciconia maguari	A0A7L0B4J9	A0A7L0B4J9_9AVES VDAC1 protein (Fragment)	yes	yes
Cisticola juncidis	A0A7L1QJG5	A0A7L1QJG5_9PASS VDAC1 protein (Fragment)	yes	yes		A0A7L3TUX7-A0A7L3TUX7_URIAL	21	28	TkGygFgL
Climacteris rufus	A0A7K6QNR7	A0A7K6QNR7_9PASS VDAC1 protein (Fragment)	yes	yes		A0A7L3TUX7-A0A7L3TUX7_URIAL	82	89	TlGteItL
Cnemophilus loriae	A0A7K8AIY0	A0A7K8AIY0_9CORV VDAC1 protein (Fragment)	yes	yes		A0A7L3TUX7-A0A7L3TUX7_URIAL	126	133	NiGcdMdF
Cochlearius cochlearius	A0A7K8P6H8	A0A7K8P6H8_COCCO VDAC1 protein (Fragment)	yes	yes		A0A7L3TUX7-A0A7L3TUX7_URIAL	254	261	KpGikLtL
Corythaixoides concolor	A0A7L0FS15	A0A7L0FS15_CORCN VDAC1 protein (Fragment)	yes	yes		A0A7L3TUX7-A0A7L3TUX7_URIAL	276	283	KlGlgLeF	yes		A0A7L3TUX7-A0A7L3TUX7_URIAL
Cuculus canorus	A0A091G765	A0A091G765_9AVES Voltage-dependent anion-selective channel protein 1 (Fragment)	yes	yes
Danio rerio	Q6NWC1	Q6NWC1_DANRE Voltage-dependent anion-selective channel protein 1	yes	yes		A0A7L3SYI5-A0A7L3SYI5_RISTR	21	28	TkGygFgL
Daphoenositta chrysoptera	A0A7K6F247	A0A7K6F247_9CORV VDAC1 protein (Fragment)	yes	yes		A0A7L3SYI5-A0A7L3SYI5_RISTR	82	89	TlGteItL
Dasyornis broadbenti	A0A7K6HKT4	A0A7K6HKT4_9PASS VDAC1 protein (Fragment)	yes	yes		A0A7L3SYI5-A0A7L3SYI5_RISTR	126	133	NiGcdMdF
Dicrurus megarhynchus	A0A7L0A5Z6	A0A7L0A5Z6_9CORV VDAC1 protein (Fragment)	yes	yes		A0A7L3SYI5-A0A7L3SYI5_RISTR	254	261	KpGikLtL
Dromas ardeola	A0A7K5XLA2	A0A7K5XLA2_9CHAR VDAC1 protein (Fragment)	yes	yes		A0A7L3SYI5-A0A7L3SYI5_RISTR	276	283	KlGlgLeF	yes		A0A7L3SYI5-A0A7L3SYI5_RISTR
Dryobates pubescens	A0A093G3C1	A0A093G3C1_DRYPU Voltage-dependent anion-selective channel protein 1 (Fragment)	yes	yes
Edolisoma coerulescens	A0A7K9MYF2	A0A7K9MYF2_9CORV VDAC1 protein (Fragment)	yes	yes		A0A7K5XLA2-A0A7K5XLA2_9CHAR	21	28	TkGygFgL
Eulacestoma nigropectus	A0A7K8DAB2	A0A7K8DAB2_9CORV VDAC1 protein (Fragment)	yes	yes		A0A7K5XLA2-A0A7K5XLA2_9CHAR	82	89	TlGteItL
Falcunculus frontatus	A0A7K6LWL2	A0A7K6LWL2_9CORV VDAC1 protein (Fragment)	yes	yes		A0A7K5XLA2-A0A7K5XLA2_9CHAR	126	133	NiGcdMdF
Furnarius figulus	A0A7K5ALF0	A0A7K5ALF0_9FURN VDAC1 protein (Fragment)	yes	yes		A0A7K5XLA2-A0A7K5XLA2_9CHAR	254	261	KpGikLtL
Himantopus himantopus	A0A7L1KPH1	A0A7L1KPH1_HIMHI VDAC1 protein (Fragment)	yes	yes		A0A7K5XLA2-A0A7K5XLA2_9CHAR	276	283	KlGlgLeF	yes		A0A7K5XLA2-A0A7K5XLA2_9CHAR
Hydrobates tethys	A0A7K9LYD3	A0A7K9LYD3_HYDTY VDAC1 protein (Fragment)	yes	yes
Hylia prasina	A0A7K5WA05	A0A7K5WA05_9SYLV VDAC1 protein (Fragment)	yes	yes		A0A7L4IC95-A0A7L4IC95_SCOUM	21	28	TkGygFgL
Ibidorhyncha struthersii	A0A7K7UMW8	A0A7K7UMW8_9CHAR VDAC1 protein (Fragment)	yes	yes		A0A7L4IC95-A0A7L4IC95_SCOUM	82	89	TlGteItL
Lanius ludovicianus	A0A7K5RZC1	A0A7K5RZC1_LANLU VDAC1 protein (Fragment)	yes	yes		A0A7L4IC95-A0A7L4IC95_SCOUM	126	133	NiGcdMdF
Lepidothrix coronata	A0A6J0IU27	A0A6J0IU27_9PASS Voltage-dependent anion-selective channel protein 1	yes	yes		A0A7L4IC95-A0A7L4IC95_SCOUM	254	261	KpGikLtL
Locustella ochotensis	A0A7L1RIS0	A0A7L1RIS0_9PASS VDAC1 protein (Fragment)	yes	yes		A0A7L4IC95-A0A7L4IC95_SCOUM	276	283	KlGlgLeF	yes		A0A7L4IC95-A0A7L4IC95_SCOUM
Lophotis ruficrista	A0A7K8K1T2	A0A7K8K1T2_9GRUI VDAC1 protein (Fragment)	yes	yes
Machaerirhynchus nigripectus	A0A7K6J6D1	A0A7K6J6D1_9CORV VDAC1 protein (Fragment)	yes	yes		A0A7L1KPH1-A0A7L1KPH1_HIMHI	21	28	TkGygFgL
Melanocharis versteri	A0A7K8A055	A0A7K8A055_9PASE VDAC1 protein (Fragment)	yes	yes		A0A7L1KPH1-A0A7L1KPH1_HIMHI	82	89	TlGteItL
Mesembrinibis cayennensis	A0A7L0PPQ7	A0A7L0PPQ7_9AVES VDAC1 protein (Fragment)	yes	yes		A0A7L1KPH1-A0A7L1KPH1_HIMHI	126	133	NiGcdMdF
Mionectes macconnelli	A0A7K5KB26	A0A7K5KB26_9TYRA VDAC1 protein (Fragment)	yes	yes		A0A7L1KPH1-A0A7L1KPH1_HIMHI	254	261	KpGikLtL
Mohoua ochrocephala	A0A7K7X1J7	A0A7K7X1J7_9PASS VDAC1 protein (Fragment)	yes	yes		A0A7L1KPH1-A0A7L1KPH1_HIMHI	276	283	KlGlgLeF	yes		A0A7L1KPH1-A0A7L1KPH1_HIMHI
Neopipo cinnamomea	A0A7K4QDI9	A0A7K4QDI9_9TYRA VDAC1 protein (Fragment)	yes	yes
Nyctibius grandis	A0A7L2GAL1	A0A7L2GAL1_NYCGR VDAC1 protein (Fragment)	yes	yes		A0A7K7G0W0-A0A7K7G0W0_CHIMN	21	28	TkGygFgL
Onychorhynchus coronatus	A0A7K5ZBV4	A0A7K5ZBV4_ONYCO VDAC1 protein (Fragment)	yes	yes		A0A7K7G0W0-A0A7K7G0W0_CHIMN	82	89	TlGteItL
Oreocharis arfaki	A0A7K6K907	A0A7K6K907_9PASE VDAC1 protein (Fragment)	yes	yes		A0A7K7G0W0-A0A7K7G0W0_CHIMN	126	133	NiGcdMdF
Origma solitaria	A0A7K6DNS5	A0A7K6DNS5_9PASS VDAC1 protein (Fragment)	yes	yes		A0A7K7G0W0-A0A7K7G0W0_CHIMN	254	261	KpGikLtL
Oriolus oriolus	A0A7L1PQ65	A0A7L1PQ65_ORIOR VDAC1 protein (Fragment)	yes	yes		A0A7K7G0W0-A0A7K7G0W0_CHIMN	276	283	KlGlgLeF	yes		A0A7K7G0W0-A0A7K7G0W0_CHIMN
Orthonyx spaldingii	A0A7K8GR64	A0A7K8GR64_ORTSP VDAC1 protein (Fragment)	yes	yes
Oxyruncus cristatus	A0A7L0ZSL6	A0A7L0ZSL6_9PASS VDAC1 protein (Fragment)	yes	yes		A0A7K8P6H8-A0A7K8P6H8_COCCO	21	28	TkGygFgL			#REF!
Panurus biarmicus	A0A7K6M198	A0A7K6M198_PANBI VDAC1 protein (Fragment)	yes	yes		A0A7K8P6H8-A0A7K8P6H8_COCCO	82	89	TlGteItL			#REF!
Phaetusa simplex	A0A7L4B2R8	A0A7L4B2R8_9CHAR VDAC1 protein (Fragment)	yes	yes		A0A7K8P6H8-A0A7K8P6H8_COCCO	126	133	NiGcdMdF			#REF!
Pipra filicauda	A0A6J2IU21	A0A6J2IU21_9PASS Voltage-dependent anion-selective channel protein 1	yes	yes		A0A7K8P6H8-A0A7K8P6H8_COCCO	254	261	KpGikLtL			#REF!
Piprites chloris	A0A7L0IKN4	A0A7L0IKN4_PIPCL VDAC1 protein (Fragment)	yes	yes		A0A7K8P6H8-A0A7K8P6H8_COCCO	276	283	KlGlgLeF	yes		#REF!
Platysternon megacephalum	A0A4D9ENC7	A0A4D9ENC7_9SAUR Voltage-dependent anion-selective channel protein 1	yes	yes								#REF!
Pomatorhinus ruficollis	A0A7L4IQ74	A0A7L4IQ74_9PASS VDAC1 protein (Fragment)	yes	yes		A0A7K7UMW8-A0A7K7UMW8_9CHAR	21	28	TkGygFgL
Pomatostomus ruficeps	A0A7L2TVW2	A0A7L2TVW2_POMRU VDAC1 protein (Fragment)	yes	yes		A0A7K7UMW8-A0A7K7UMW8_9CHAR	82	89	TlGteItL
Ptilonorhynchus violaceus	A0A7K6BL47	A0A7K6BL47_PTIVI VDAC1 protein (Fragment)	yes	yes		A0A7K7UMW8-A0A7K7UMW8_9CHAR	126	133	NiGcdMdF
Ptilorrhoa leucosticta	A0A7K8M4G3	A0A7K8M4G3_9CORV VDAC1 protein (Fragment)	yes	yes		A0A7K7UMW8-A0A7K7UMW8_9CHAR	254	261	KpGikLtL
Pycnonotus jocosus	A0A7L2PH29	A0A7L2PH29_PYCJO VDAC1 protein (Fragment)	yes	yes		A0A7K7UMW8-A0A7K7UMW8_9CHAR	276	283	KlGlgLeF	yes		A0A7K8P6H8-A0A7K8P6H8_COCCO
Pygocentrus nattereri	A0A3B4CBR8	A0A3B4CBR8_PYGNA Voltage-dependent anion-selective channel protein 1	yes	yes
Rhagologus leucostigma	A0A7K8BK55	A0A7K8BK55_9CORV VDAC1 protein (Fragment)	yes	yes		A0A7L1IV74-A0A7L1IV74_SMUAF	21	28	TkGygFgL
Rhegmatorhina hoffmannsi	A0A7K7I5I6	A0A7K7I5I6_9PASS VDAC1 protein (Fragment)	yes	yes		A0A7L1IV74-A0A7L1IV74_SMUAF	82	89	TlGteItL
Rissa tridactyla	A0A7L3SYI5	A0A7L3SYI5_RISTR VDAC1 protein (Fragment)	yes	yes		A0A7L1IV74-A0A7L1IV74_SMUAF	126	133	NiGcdMdF
Sapayoa aenigma	A0A7K7SKS2	A0A7K7SKS2_9TYRA VDAC1 protein (Fragment)	yes	yes		A0A7L1IV74-A0A7L1IV74_SMUAF	254	261	KpGikLtL
Sclerurus mexicanus	A0A7K8WGU1	A0A7K8WGU1_9FURN VDAC1 protein (Fragment)	yes	yes		A0A7L1IV74-A0A7L1IV74_SMUAF	276	283	KlGlgLeF	yes		A0A7K7UMW8-A0A7K7UMW8_9CHAR
Scopus umbretta	A0A7L4IC95	A0A7L4IC95_SCOUM VDAC1 protein (Fragment)	yes	yes
Sinocyclocheilus grahami	A0A672QUI0	A0A672QUI0_SINGR Voltage-dependent anion-selective channel protein 1	yes	yes		A0A7L0PPQ7-A0A7L0PPQ7_9AVES	21	28	TkGygFgL
Smutsornis africanus	A0A7L1IV74	A0A7L1IV74_SMUAF VDAC1 protein (Fragment)	yes	yes		A0A7L0PPQ7-A0A7L0PPQ7_9AVES	82	89	TlGteItL
Stercorarius parasiticus	A0A7K9FJV4	A0A7K9FJV4_STEPR VDAC1 protein (Fragment)	yes	yes		A0A7L0PPQ7-A0A7L0PPQ7_9AVES	126	133	NiGcdMdF
Sterrhoptilus dennistouni	A0A7K9S9G1	A0A7K9S9G1_9PASS VDAC1 protein (Fragment)	yes	yes		A0A7L0PPQ7-A0A7L0PPQ7_9AVES	254	261	KpGikLtL
Sylvia atricapilla	A0A7K7ESQ1	A0A7K7ESQ1_9SYLV VDAC1 protein (Fragment)	yes	yes		A0A7L0PPQ7-A0A7L0PPQ7_9AVES	276	283	KlGlgLeF	yes		A0A7L1IV74-A0A7L1IV74_SMUAF
Sylvia borin	A0A7L1FH74	A0A7L1FH74_SYLBO VDAC1 protein (Fragment)	yes	yes
Tachuris rubrigastra	A0A7K4W513	A0A7K4W513_9TYRA VDAC1 protein (Fragment)	yes	yes		A0A7L0FS15-A0A7L0FS15_CORCN	21	28	TkGygFgL
Tyrannus savana	A0A7L0XNK2	A0A7L0XNK2_TYRSA VDAC1 protein (Fragment)	yes	yes		A0A7L0FS15-A0A7L0FS15_CORCN	82	89	TlGteItL
Uria aalge	A0A7L3TUX7	A0A7L3TUX7_URIAL VDAC1 protein (Fragment)	yes	yes		A0A7L0FS15-A0A7L0FS15_CORCN	126	133	NiGcdMdF
Vireo altiloquus	A0A7K5L8R0	A0A7K5L8R0_VIRAL VDAC1 protein (Fragment)	yes	yes		A0A7L0FS15-A0A7L0FS15_CORCN	254	261	KpGikLtL
Zosterops hypoxanthus	A0A7L2K729	A0A7L2K729_9PASS VDAC1 protein (Fragment)	yes	yes		A0A7L0FS15-A0A7L0FS15_CORCN	276	283	KlGlgLeF	yes		A0A7L0PPQ7-A0A7L0PPQ7_9AVES
						A0A7K4SIE0-A0A7K4SIE0_9CHAR	21	28	TkGygFgL
		Total with signal in b19	83			A0A7K4SIE0-A0A7K4SIE0_9CHAR	82	89	TlGteItL
		Total with signals in both b18 and b19	83			A0A7K4SIE0-A0A7K4SIE0_9CHAR	126	133	NiGcdMdF
		Total without signal In b19	0			A0A7K4SIE0-A0A7K4SIE0_9CHAR	254	261	KpGikLtL
		Total sequences	83			A0A7K4SIE0-A0A7K4SIE0_9CHAR	276	283	KlGlgLeF	yes		A0A7L0FS15-A0A7L0FS15_CORCN
						A0A7L0B4J9-A0A7L0B4J9_9AVES	21	28	TkGygFgL
						A0A7L0B4J9-A0A7L0B4J9_9AVES	82	89	TlGteItL
						A0A7L0B4J9-A0A7L0B4J9_9AVES	126	133	NiGcdMdF
						A0A7L0B4J9-A0A7L0B4J9_9AVES	254	261	KpGikLtL
						A0A7L0B4J9-A0A7L0B4J9_9AVES	276	283	KlGlgLeF	yes		A0A7K4SIE0-A0A7K4SIE0_9CHAR
						A0A7K8KUU1-A0A7K8KUU1_9GRUI	21	28	TkGygFgL
						A0A7K8KUU1-A0A7K8KUU1_9GRUI	82	89	TlGteItL
						A0A7K8KUU1-A0A7K8KUU1_9GRUI	126	133	NlGcdMdF
						A0A7K8KUU1-A0A7K8KUU1_9GRUI	254	261	KpGikLtL
						A0A7K8KUU1-A0A7K8KUU1_9GRUI	276	283	KlGlgLeF	yes		A0A7L0B4J9-A0A7L0B4J9_9AVES
						A0A7L1SM56-A0A7L1SM56_ARAGA	21	28	TkGygFgL
						A0A7L1SM56-A0A7L1SM56_ARAGA	82	89	TlGteItL
						A0A7L1SM56-A0A7L1SM56_ARAGA	126	133	NiGcdMdF
						A0A7L1SM56-A0A7L1SM56_ARAGA	254	261	KpGikLtL
						A0A7L1SM56-A0A7L1SM56_ARAGA	276	283	KlGlgLeF	yes		A0A7K8KUU1-A0A7K8KUU1_9GRUI
						A0A7K6TUE8-A0A7K6TUE8_9AVES	21	28	TkGygFgL
						A0A7K6TUE8-A0A7K6TUE8_9AVES	82	89	TlGteItL
						A0A7K6TUE8-A0A7K6TUE8_9AVES	126	133	NlGcdMdF
						A0A7K6TUE8-A0A7K6TUE8_9AVES	254	261	KpGikLtL
						A0A7K6TUE8-A0A7K6TUE8_9AVES	276	283	KlGlgLeF	yes		A0A7L1SM56-A0A7L1SM56_ARAGA
						A0A7K9LYD3-A0A7K9LYD3_HYDTY	21	28	TkGygFgL
						A0A7K9LYD3-A0A7K9LYD3_HYDTY	82	89	TlGteItL
						A0A7K9LYD3-A0A7K9LYD3_HYDTY	126	133	NiGcdMdF
						A0A7K9LYD3-A0A7K9LYD3_HYDTY	254	261	KpGikLtL
						A0A7K9LYD3-A0A7K9LYD3_HYDTY	276	283	KlGlgLeF	yes		A0A7K6TUE8-A0A7K6TUE8_9AVES
						A0A7K9FJV4-A0A7K9FJV4_STEPR	19	26	TkGygFgL
						A0A7K9FJV4-A0A7K9FJV4_STEPR	80	87	TlGteItL
						A0A7K9FJV4-A0A7K9FJV4_STEPR	124	131	NiGcdMdF
						A0A7K9FJV4-A0A7K9FJV4_STEPR	252	259	KpGikLtL
						A0A7K9FJV4-A0A7K9FJV4_STEPR	274	281	KlGlgLeF	yes		A0A7K9LYD3-A0A7K9LYD3_HYDTY
						A0A7L2W203-A0A7L2W203_9AVES	21	28	TkGygFgL
						A0A7L2W203-A0A7L2W203_9AVES	82	89	TlGteItL
						A0A7L2W203-A0A7L2W203_9AVES	126	133	NiGcdMdF
						A0A7L2W203-A0A7L2W203_9AVES	254	261	KpGikLtL
						A0A7L2W203-A0A7L2W203_9AVES	276	283	KlGlgLeF	yes		A0A7K9FJV4-A0A7K9FJV4_STEPR
						A0A091G765-A0A091G765_9AVES	21	28	TkGygFgL
						A0A091G765-A0A091G765_9AVES	82	89	TlGteItL
						A0A091G765-A0A091G765_9AVES	126	133	NiGcdMdF
						A0A091G765-A0A091G765_9AVES	254	261	KpGikLtL
						A0A091G765-A0A091G765_9AVES	276	283	KlGlgLeF	yes		A0A7L2W203-A0A7L2W203_9AVES
						A0A7K8K1T2-A0A7K8K1T2_9GRUI	21	28	TkGygFgL
						A0A7K8K1T2-A0A7K8K1T2_9GRUI	82	89	TlGteItL
						A0A7K8K1T2-A0A7K8K1T2_9GRUI	126	133	NiGcdVdF
						A0A7K8K1T2-A0A7K8K1T2_9GRUI	254	261	KpGikLtL
						A0A7K8K1T2-A0A7K8K1T2_9GRUI	276	283	KlGlgLeF	yes		A0A091G765-A0A091G765_9AVES
						A0A7K9DVG6-A0A7K9DVG6_BARMA	21	28	TkGygFgL
						A0A7K9DVG6-A0A7K9DVG6_BARMA	82	89	TlGteItL
						A0A7K9DVG6-A0A7K9DVG6_BARMA	126	133	NiGcdMdF
						A0A7K9DVG6-A0A7K9DVG6_BARMA	254	261	KpGikLtL
						A0A7K9DVG6-A0A7K9DVG6_BARMA	276	283	KlGlgLeF	yes		A0A7K8K1T2-A0A7K8K1T2_9GRUI
						A0A7K5GMP9-A0A7K5GMP9_9AVES	21	28	TkGygFgL
						A0A7K5GMP9-A0A7K5GMP9_9AVES	82	89	TlGteItL
						A0A7K5GMP9-A0A7K5GMP9_9AVES	126	133	NiGcdMdF
						A0A7K5GMP9-A0A7K5GMP9_9AVES	254	261	KpGikLtL
						A0A7K5GMP9-A0A7K5GMP9_9AVES	276	283	KlGlgLeF	yes		A0A7K9DVG6-A0A7K9DVG6_BARMA
						A0A7K7SKS2-A0A7K7SKS2_9TYRA	21	28	TkGygFgL
						A0A7K7SKS2-A0A7K7SKS2_9TYRA	82	89	TlGteItL
						A0A7K7SKS2-A0A7K7SKS2_9TYRA	126	133	NlGcdMdF
						A0A7K7SKS2-A0A7K7SKS2_9TYRA	254	261	KpGikLtL
						A0A7K7SKS2-A0A7K7SKS2_9TYRA	276	283	KlGlgLeF	yes		A0A7K5GMP9-A0A7K5GMP9_9AVES
						A0A7K6QNR7-A0A7K6QNR7_9PASS	21	28	TkGygFgL
						A0A7K6QNR7-A0A7K6QNR7_9PASS	82	89	TlGteItL
						A0A7K6QNR7-A0A7K6QNR7_9PASS	126	133	NiGcdMdF
						A0A7K6QNR7-A0A7K6QNR7_9PASS	254	261	KpGikLtL
						A0A7K6QNR7-A0A7K6QNR7_9PASS	276	283	KlGlgLeF	yes		A0A7K7SKS2-A0A7K7SKS2_9TYRA
						A0A7L4L8I8-A0A7L4L8I8_9CORV	21	28	TkGygFgL
						A0A7L4L8I8-A0A7L4L8I8_9CORV	82	89	TlGteItL
						A0A7L4L8I8-A0A7L4L8I8_9CORV	126	133	NiGcdMdF
						A0A7L4L8I8-A0A7L4L8I8_9CORV	254	261	KpGikLtL
						A0A7L4L8I8-A0A7L4L8I8_9CORV	276	283	KlGlgLeF	yes		A0A7K6QNR7-A0A7K6QNR7_9PASS
						A0A7K6BL47-A0A7K6BL47_PTIVI	21	28	TkGygFgL
						A0A7K6BL47-A0A7K6BL47_PTIVI	82	89	TlGteItL
						A0A7K6BL47-A0A7K6BL47_PTIVI	126	133	NiGcdMdF
						A0A7K6BL47-A0A7K6BL47_PTIVI	254	261	KpGikLtL
						A0A7K6BL47-A0A7K6BL47_PTIVI	276	283	KlGlgLeF	yes		A0A7L4L8I8-A0A7L4L8I8_9CORV
						A0A7K8AIY0-A0A7K8AIY0_9CORV	21	28	TkGygFgL
						A0A7K8AIY0-A0A7K8AIY0_9CORV	82	89	TlGteItL
						A0A7K8AIY0-A0A7K8AIY0_9CORV	126	133	NiGcdMdF
						A0A7K8AIY0-A0A7K8AIY0_9CORV	254	261	KpGikLtL
						A0A7K8AIY0-A0A7K8AIY0_9CORV	276	283	KlGlgLeF	yes		A0A7K6BL47-A0A7K6BL47_PTIVI
						A0A7K6DNS5-A0A7K6DNS5_9PASS	21	28	TkGygFgL
						A0A7K6DNS5-A0A7K6DNS5_9PASS	82	89	TlGteItL
						A0A7K6DNS5-A0A7K6DNS5_9PASS	126	133	NiGcdMdF
						A0A7K6DNS5-A0A7K6DNS5_9PASS	254	261	KpGikLtL
						A0A7K6DNS5-A0A7K6DNS5_9PASS	276	283	KlGlgLeF	yes		A0A7K8AIY0-A0A7K8AIY0_9CORV
						A0A7K6F247-A0A7K6F247_9CORV	21	28	TkGygFgL
						A0A7K6F247-A0A7K6F247_9CORV	82	89	TlGteItL
						A0A7K6F247-A0A7K6F247_9CORV	126	133	NiGcdMdF
						A0A7K6F247-A0A7K6F247_9CORV	254	261	KpGikLtL
						A0A7K6F247-A0A7K6F247_9CORV	276	283	KlGlgLeF	yes		A0A7K6DNS5-A0A7K6DNS5_9PASS
						A0A7K7X1J7-A0A7K7X1J7_9PASS	21	28	TkGygFgL
						A0A7K7X1J7-A0A7K7X1J7_9PASS	82	89	TlGteItL
						A0A7K7X1J7-A0A7K7X1J7_9PASS	126	133	NiGcdMdF
						A0A7K7X1J7-A0A7K7X1J7_9PASS	254	261	KpGikLtL
						A0A7K7X1J7-A0A7K7X1J7_9PASS	276	283	KlGlgLeF	yes		A0A7K6F247-A0A7K6F247_9CORV
						A0A7K5ZBV4-A0A7K5ZBV4_ONYCO	21	28	TkGygFgL
						A0A7K5ZBV4-A0A7K5ZBV4_ONYCO	82	89	TlGteItL
						A0A7K5ZBV4-A0A7K5ZBV4_ONYCO	126	133	NlGcdMdF
						A0A7K5ZBV4-A0A7K5ZBV4_ONYCO	254	261	KpGikLtL
						A0A7K5ZBV4-A0A7K5ZBV4_ONYCO	276	283	KlGlgLeF	yes		A0A7K7X1J7-A0A7K7X1J7_9PASS
						A0A7K8BK55-A0A7K8BK55_9CORV	21	28	TkGygFgL
						A0A7K8BK55-A0A7K8BK55_9CORV	82	89	TlGteItL
						A0A7K8BK55-A0A7K8BK55_9CORV	126	133	NiGcdMdF
						A0A7K8BK55-A0A7K8BK55_9CORV	254	261	KpGikLtL
						A0A7K8BK55-A0A7K8BK55_9CORV	276	283	KlGlgLeF	yes		A0A7K5ZBV4-A0A7K5ZBV4_ONYCO
						A0A7K6J6D1-A0A7K6J6D1_9CORV	21	28	TkGygFgL
						A0A7K6J6D1-A0A7K6J6D1_9CORV	82	89	TlGteItL
						A0A7K6J6D1-A0A7K6J6D1_9CORV	126	133	NiGcdMdF
						A0A7K6J6D1-A0A7K6J6D1_9CORV	254	261	KpGikLtL
						A0A7K6J6D1-A0A7K6J6D1_9CORV	276	283	KlGlgLeF	yes		A0A7K8BK55-A0A7K8BK55_9CORV
						A0A7L4IQ74-A0A7L4IQ74_9PASS	21	28	TkGygFgL
						A0A7L4IQ74-A0A7L4IQ74_9PASS	82	89	TlGteItL
						A0A7L4IQ74-A0A7L4IQ74_9PASS	126	133	NiGcdMdF
						A0A7L4IQ74-A0A7L4IQ74_9PASS	254	261	KpGikLtL
						A0A7L4IQ74-A0A7L4IQ74_9PASS	276	283	KlGlgLeF	yes		A0A7K6J6D1-A0A7K6J6D1_9CORV
						A0A7L1FH74-A0A7L1FH74_SYLBO	21	28	TkGygFgL
						A0A7L1FH74-A0A7L1FH74_SYLBO	82	89	TlGteItL
						A0A7L1FH74-A0A7L1FH74_SYLBO	126	133	NiGcdMdF
						A0A7L1FH74-A0A7L1FH74_SYLBO	254	261	KpGikLtL
						A0A7L1FH74-A0A7L1FH74_SYLBO	276	283	KlGlgLeF	yes		A0A7L4IQ74-A0A7L4IQ74_9PASS
						A0A7K8M4G3-A0A7K8M4G3_9CORV	21	28	TkGygFgL
						A0A7K8M4G3-A0A7K8M4G3_9CORV	82	89	TlGteItL
						A0A7K8M4G3-A0A7K8M4G3_9CORV	126	133	NiGcdMdF
						A0A7K8M4G3-A0A7K8M4G3_9CORV	254	261	KpGikLtL
						A0A7K8M4G3-A0A7K8M4G3_9CORV	276	283	KlGlgLeF	yes		A0A7L1FH74-A0A7L1FH74_SYLBO
						A0A7K4W513-A0A7K4W513_9TYRA	21	28	TkGygFgL
						A0A7K4W513-A0A7K4W513_9TYRA	82	89	TlGteItL
						A0A7K4W513-A0A7K4W513_9TYRA	126	133	NlGcdMdF
						A0A7K4W513-A0A7K4W513_9TYRA	254	261	KpGikLtL
						A0A7K4W513-A0A7K4W513_9TYRA	276	283	KlGlgLeF	yes		A0A7K8M4G3-A0A7K8M4G3_9CORV
						A0A7L1QJG5-A0A7L1QJG5_9PASS	21	28	TkGygFgL
						A0A7L1QJG5-A0A7L1QJG5_9PASS	82	89	TlGteItL
						A0A7L1QJG5-A0A7L1QJG5_9PASS	126	133	NiGcdMdF
						A0A7L1QJG5-A0A7L1QJG5_9PASS	254	261	KpGvkLtL
						A0A7L1QJG5-A0A7L1QJG5_9PASS	276	283	KlGlgLeF	yes		A0A7K4W513-A0A7K4W513_9TYRA
						A0A7L0ZSL6-A0A7L0ZSL6_9PASS	21	28	TkGygFgL
						A0A7L0ZSL6-A0A7L0ZSL6_9PASS	82	89	TlGteItL
						A0A7L0ZSL6-A0A7L0ZSL6_9PASS	126	133	NlGcdMdF
						A0A7L0ZSL6-A0A7L0ZSL6_9PASS	254	261	KpGikLtL
						A0A7L0ZSL6-A0A7L0ZSL6_9PASS	276	283	KlGlgLeF	yes		A0A7L1QJG5-A0A7L1QJG5_9PASS
						A0A7K4QDI9-A0A7K4QDI9_9TYRA	21	28	TkGygFgL
						A0A7K4QDI9-A0A7K4QDI9_9TYRA	82	89	TlGteItL
						A0A7K4QDI9-A0A7K4QDI9_9TYRA	126	133	NlGcdMdF
						A0A7K4QDI9-A0A7K4QDI9_9TYRA	254	261	KpGikLtL
						A0A7K4QDI9-A0A7K4QDI9_9TYRA	276	283	KlGlgLeF	yes		A0A7L0ZSL6-A0A7L0ZSL6_9PASS
						A0A7L0IKN4-A0A7L0IKN4_PIPCL	21	28	TkGygFgL
						A0A7L0IKN4-A0A7L0IKN4_PIPCL	82	89	TlGteItL
						A0A7L0IKN4-A0A7L0IKN4_PIPCL	126	133	NlGcdMdF
						A0A7L0IKN4-A0A7L0IKN4_PIPCL	254	261	KpGikLtL
						A0A7L0IKN4-A0A7L0IKN4_PIPCL	276	283	KlGlgLeF	yes		A0A7K4QDI9-A0A7K4QDI9_9TYRA
						A0A7K5KB26-A0A7K5KB26_9TYRA	21	28	TkGygFgL
						A0A7K5KB26-A0A7K5KB26_9TYRA	82	89	TlGteItL
						A0A7K5KB26-A0A7K5KB26_9TYRA	126	133	NlGcdMdF
						A0A7K5KB26-A0A7K5KB26_9TYRA	254	261	KpGikLtL
						A0A7K5KB26-A0A7K5KB26_9TYRA	276	283	KlGlgLeF	yes		A0A7L0IKN4-A0A7L0IKN4_PIPCL
						A0A7K9MYF2-A0A7K9MYF2_9CORV	21	28	TkGygFgL
						A0A7K9MYF2-A0A7K9MYF2_9CORV	82	89	TlGteItL
						A0A7K9MYF2-A0A7K9MYF2_9CORV	126	133	NiGcdMdF
						A0A7K9MYF2-A0A7K9MYF2_9CORV	254	261	KpGikLtL
						A0A7K9MYF2-A0A7K9MYF2_9CORV	276	283	KlGlgLeF	yes		A0A7K5KB26-A0A7K5KB26_9TYRA
						A0A7K8GR64-A0A7K8GR64_ORTSP	21	28	TkGygFgL
						A0A7K8GR64-A0A7K8GR64_ORTSP	82	89	TlGteItL
						A0A7K8GR64-A0A7K8GR64_ORTSP	126	133	NiGcdMdF
						A0A7K8GR64-A0A7K8GR64_ORTSP	254	261	KpGikLmL
						A0A7K8GR64-A0A7K8GR64_ORTSP	276	283	KlGlgLeF	yes		A0A7K9MYF2-A0A7K9MYF2_9CORV
						A0A7L1RIS0-A0A7L1RIS0_9PASS	21	28	TkGygFgL
						A0A7L1RIS0-A0A7L1RIS0_9PASS	82	89	TlGteItL
						A0A7L1RIS0-A0A7L1RIS0_9PASS	126	133	NiGcdMdF
						A0A7L1RIS0-A0A7L1RIS0_9PASS	254	261	KpGikLtL
						A0A7L1RIS0-A0A7L1RIS0_9PASS	276	283	KlGlgLeF	yes		A0A7K8GR64-A0A7K8GR64_ORTSP
						A0A7K6HKT4-A0A7K6HKT4_9PASS	21	28	TkGygFgL
						A0A7K6HKT4-A0A7K6HKT4_9PASS	82	89	TlGteItL
						A0A7K6HKT4-A0A7K6HKT4_9PASS	126	133	NiGcdMdF
						A0A7K6HKT4-A0A7K6HKT4_9PASS	254	261	KpGikLtL
						A0A7K6HKT4-A0A7K6HKT4_9PASS	276	283	KlGlgLeF	yes		A0A7L1RIS0-A0A7L1RIS0_9PASS
						A0A7K5UE62-A0A7K5UE62_9PASS	21	28	TkGygFgL
						A0A7K5UE62-A0A7K5UE62_9PASS	82	89	TlGteItL
						A0A7K5UE62-A0A7K5UE62_9PASS	126	133	NlGcdMdF
						A0A7K5UE62-A0A7K5UE62_9PASS	254	261	KpGikLtL
						A0A7K5UE62-A0A7K5UE62_9PASS	276	283	KlGlgLeF	yes		A0A7K6HKT4-A0A7K6HKT4_9PASS
						A0A7L2TVW2-A0A7L2TVW2_POMRU	21	28	TkGygFgL
						A0A7L2TVW2-A0A7L2TVW2_POMRU	82	89	TlGteItL
						A0A7L2TVW2-A0A7L2TVW2_POMRU	126	133	NiGcdMdF
						A0A7L2TVW2-A0A7L2TVW2_POMRU	254	261	KpGikLtL
						A0A7L2TVW2-A0A7L2TVW2_POMRU	276	283	KlGlgLeF	yes		A0A7K5UE62-A0A7K5UE62_9PASS
						A0A7K8A055-A0A7K8A055_9PASE	21	28	TkGygFgL
						A0A7K8A055-A0A7K8A055_9PASE	82	89	TlGteItL
						A0A7K8A055-A0A7K8A055_9PASE	126	133	NiGcdMdF
						A0A7K8A055-A0A7K8A055_9PASE	254	261	KpGikLtL
						A0A7K8A055-A0A7K8A055_9PASE	276	283	KlGlgLeF	yes		A0A7L2TVW2-A0A7L2TVW2_POMRU
						A0A7L0XNK2-A0A7L0XNK2_TYRSA	21	28	TkGygFgL
						A0A7L0XNK2-A0A7L0XNK2_TYRSA	82	89	TlGteItL
						A0A7L0XNK2-A0A7L0XNK2_TYRSA	126	133	NlGcdMdF
						A0A7L0XNK2-A0A7L0XNK2_TYRSA	254	261	KpGikLtL
						A0A7L0XNK2-A0A7L0XNK2_TYRSA	276	283	KlGlgLeF	yes		A0A7K8A055-A0A7K8A055_9PASE
						A0A7K6LWL2-A0A7K6LWL2_9CORV	21	28	TkGygFgL
						A0A7K6LWL2-A0A7K6LWL2_9CORV	82	89	TlGteItL
						A0A7K6LWL2-A0A7K6LWL2_9CORV	126	133	NiGcdMdF
						A0A7K6LWL2-A0A7K6LWL2_9CORV	254	261	KpGikLtL
						A0A7K6LWL2-A0A7K6LWL2_9CORV	276	283	KlGlgLeF	yes		A0A7L0XNK2-A0A7L0XNK2_TYRSA
						A0A7K5L8R0-A0A7K5L8R0_VIRAL	21	28	TkGygFgL
						A0A7K5L8R0-A0A7K5L8R0_VIRAL	82	89	TlGteItL
						A0A7K5L8R0-A0A7K5L8R0_VIRAL	126	133	NiGcdMdF
						A0A7K5L8R0-A0A7K5L8R0_VIRAL	254	261	KpGikLtL
						A0A7K5L8R0-A0A7K5L8R0_VIRAL	276	283	KlGlgLeF	yes		A0A7K6LWL2-A0A7K6LWL2_9CORV
						A0A7L1PQ65-A0A7L1PQ65_ORIOR	21	28	TkGygFgL
						A0A7L1PQ65-A0A7L1PQ65_ORIOR	82	89	TlGteItL
						A0A7L1PQ65-A0A7L1PQ65_ORIOR	126	133	NiGcdMdF
						A0A7L1PQ65-A0A7L1PQ65_ORIOR	254	261	KpGikLtL
						A0A7L1PQ65-A0A7L1PQ65_ORIOR	276	283	KlGlgLeF	yes		A0A7K5L8R0-A0A7K5L8R0_VIRAL
						A0A7K7ESQ1-A0A7K7ESQ1_9SYLV	21	28	TkGygFgL
						A0A7K7ESQ1-A0A7K7ESQ1_9SYLV	82	89	TlGteItL
						A0A7K7ESQ1-A0A7K7ESQ1_9SYLV	126	133	NiGcdMdF
						A0A7K7ESQ1-A0A7K7ESQ1_9SYLV	254	261	KpGikLtL
						A0A7K7ESQ1-A0A7K7ESQ1_9SYLV	276	283	KlGlgLeF	yes		A0A7L1PQ65-A0A7L1PQ65_ORIOR
						A0A7L3QM65-A0A7L3QM65_9SYLV	21	28	TkGygFgL
						A0A7L3QM65-A0A7L3QM65_9SYLV	82	89	TlGteItL
						A0A7L3QM65-A0A7L3QM65_9SYLV	126	133	NiGcdMdF
						A0A7L3QM65-A0A7L3QM65_9SYLV	254	261	KpGikLtL
						A0A7L3QM65-A0A7L3QM65_9SYLV	276	283	KlGlgLeF	yes		A0A7K7ESQ1-A0A7K7ESQ1_9SYLV
						A0A7K8WGU1-A0A7K8WGU1_9FURN	21	28	TkGygFgL
						A0A7K8WGU1-A0A7K8WGU1_9FURN	82	89	TlGteItL
						A0A7K8WGU1-A0A7K8WGU1_9FURN	254	261	KpGikLtL
						A0A7K8WGU1-A0A7K8WGU1_9FURN	276	283	KlGlgLeF	yes
												A0A7L3QM65-A0A7L3QM65_9SYLV
						A0A7L0A5Z6-A0A7L0A5Z6_9CORV	19	26	TkGygFgL
						A0A7L0A5Z6-A0A7L0A5Z6_9CORV	80	87	TlGteItL
						A0A7L0A5Z6-A0A7L0A5Z6_9CORV	124	131	NiGcdMdF
						A0A7L0A5Z6-A0A7L0A5Z6_9CORV	252	259	KpGikLtL
						A0A7L0A5Z6-A0A7L0A5Z6_9CORV	274	281	KlGlgLeF	yes		A0A7K8WGU1-A0A7K8WGU1_9FURN
						A0A7K5ALF0-A0A7K5ALF0_9FURN	21	28	TkGygFgL
						A0A7K5ALF0-A0A7K5ALF0_9FURN	82	89	TlGteItL
						A0A7K5ALF0-A0A7K5ALF0_9FURN	126	133	NlGcdMdF
						A0A7K5ALF0-A0A7K5ALF0_9FURN	254	261	KpGikLtL
						A0A7K5ALF0-A0A7K5ALF0_9FURN	276	283	KlGlgLeF	yes		A0A7L0A5Z6-A0A7L0A5Z6_9CORV
						A0A7K5RZC1-A0A7K5RZC1_LANLU	21	28	TkGygFgL
						A0A7K5RZC1-A0A7K5RZC1_LANLU	82	89	TlGteItL
						A0A7K5RZC1-A0A7K5RZC1_LANLU	126	133	NiGcdLdF
						A0A7K5RZC1-A0A7K5RZC1_LANLU	254	261	KpGikLtL
						A0A7K5RZC1-A0A7K5RZC1_LANLU	276	283	KlGlgLeF	yes		A0A7K5ALF0-A0A7K5ALF0_9FURN
						A0A7K8IH61-A0A7K8IH61_9PASS	21	28	TkGygFgL
						A0A7K8IH61-A0A7K8IH61_9PASS	82	89	TlGteItL
						A0A7K8IH61-A0A7K8IH61_9PASS	126	133	NiGcdMdF
						A0A7K8IH61-A0A7K8IH61_9PASS	254	261	KpGikLtL
						A0A7K8IH61-A0A7K8IH61_9PASS	276	283	KlGlgLeF	yes		A0A7K5RZC1-A0A7K5RZC1_LANLU
						A0A7K8DAB2-A0A7K8DAB2_9CORV	21	28	TkGygFgL
						A0A7K8DAB2-A0A7K8DAB2_9CORV	82	89	TlGteItL
						A0A7K8DAB2-A0A7K8DAB2_9CORV	126	133	NiGcdMdF
						A0A7K8DAB2-A0A7K8DAB2_9CORV	254	261	KpGikLtL
						A0A7K8DAB2-A0A7K8DAB2_9CORV	276	283	KlGlgLeF	yes		A0A7K8IH61-A0A7K8IH61_9PASS
						A0A6J2IU21-A0A6J2IU21_9PASS	24	31	TkGygFgL
						A0A6J2IU21-A0A6J2IU21_9PASS	85	92	TlGteItL
						A0A6J2IU21-A0A6J2IU21_9PASS	129	136	NlGcdMdF
						A0A6J2IU21-A0A6J2IU21_9PASS	257	264	KpGikLtL
						A0A6J2IU21-A0A6J2IU21_9PASS	279	286	KlGlgLeF	yes		A0A7K8DAB2-A0A7K8DAB2_9CORV
						A0A7L2PH29-A0A7L2PH29_PYCJO	21	28	TrGygFgL
						A0A7L2PH29-A0A7L2PH29_PYCJO	82	89	TlGteItL
						A0A7L2PH29-A0A7L2PH29_PYCJO	126	133	NiGcdMdF
						A0A7L2PH29-A0A7L2PH29_PYCJO	254	261	KpGvkLtL
						A0A7L2PH29-A0A7L2PH29_PYCJO	276	283	KlGlgLeF	yes		A0A6J2IU21-A0A6J2IU21_9PASS
						A0A7L2K729-A0A7L2K729_9PASS	21	28	TrGygFgL
						A0A7L2K729-A0A7L2K729_9PASS	82	89	TlGteItL
						A0A7L2K729-A0A7L2K729_9PASS	126	133	NiGcdMdF
						A0A7L2K729-A0A7L2K729_9PASS	254	261	KpGvkLtL
						A0A7L2K729-A0A7L2K729_9PASS	276	283	KlGlgLeF	yes		A0A7L2PH29-A0A7L2PH29_PYCJO
						A0A7K9S9G1-A0A7K9S9G1_9PASS	21	28	TrGygFgL
						A0A7K9S9G1-A0A7K9S9G1_9PASS	82	89	TlGteItL
						A0A7K9S9G1-A0A7K9S9G1_9PASS	126	133	NiGcdMdF
						A0A7K9S9G1-A0A7K9S9G1_9PASS	254	261	KpGvkLtL
						A0A7K9S9G1-A0A7K9S9G1_9PASS	276	283	KlGlgLeF	yes		A0A7L2K729-A0A7L2K729_9PASS
						A0A7K6K907-A0A7K6K907_9PASE	21	28	TkGygFgL
						A0A7K6K907-A0A7K6K907_9PASE	82	89	TlGteItL
						A0A7K6K907-A0A7K6K907_9PASE	126	133	NiGcdMdF
						A0A7K6K907-A0A7K6K907_9PASE	254	261	KpGikLtL
						A0A7K6K907-A0A7K6K907_9PASE	276	283	KlGlgLeF	yes		A0A7K9S9G1-A0A7K9S9G1_9PASS
						A0A7K5WA05-A0A7K5WA05_9SYLV	21	28	TrGygFgL
						A0A7K5WA05-A0A7K5WA05_9SYLV	126	133	NiGcdMdF
						A0A7K5WA05-A0A7K5WA05_9SYLV	254	261	KpGikLtL
						A0A7K5WA05-A0A7K5WA05_9SYLV	276	283	KlGlgLeF	yes
												A0A7K6K907-A0A7K6K907_9PASE
						A0A6J0IU27-A0A6J0IU27_9PASS	19	26	TkGygFgL
						A0A6J0IU27-A0A6J0IU27_9PASS	80	87	TlGteItL
						A0A6J0IU27-A0A6J0IU27_9PASS	124	131	NlGcdMdF
						A0A6J0IU27-A0A6J0IU27_9PASS	252	259	KpGikLtL
						A0A6J0IU27-A0A6J0IU27_9PASS	274	281	KlGlgLeF	yes		A0A7K5WA05-A0A7K5WA05_9SYLV
						A0A7L2GAL1-A0A7L2GAL1_NYCGR	21	28	TkGygFgL
						A0A7L2GAL1-A0A7L2GAL1_NYCGR	82	89	TlGteItL
						A0A7L2GAL1-A0A7L2GAL1_NYCGR	126	133	NmGcdMdF
						A0A7L2GAL1-A0A7L2GAL1_NYCGR	254	261	KpGikLtL
						A0A7L2GAL1-A0A7L2GAL1_NYCGR	276	283	KlGlgLeF	yes		A0A6J0IU27-A0A6J0IU27_9PASS
						A0A093G3C1-A0A093G3C1_DRYPU	21	28	NkGygFgL
						A0A093G3C1-A0A093G3C1_DRYPU	82	89	TlGteItL
						A0A093G3C1-A0A093G3C1_DRYPU	126	133	NiGcdMdF
						A0A093G3C1-A0A093G3C1_DRYPU	254	261	KpGikMtL
						A0A093G3C1-A0A093G3C1_DRYPU	276	283	KlGlgLeF	yes		A0A7L2GAL1-A0A7L2GAL1_NYCGR
						A0A3B1JWS1-A0A3B1JWS1_ASTMX	19	26	TkGygFgL
						A0A3B1JWS1-A0A3B1JWS1_ASTMX	80	87	TlGteItL
						A0A3B1JWS1-A0A3B1JWS1_ASTMX	124	131	NlGcdVdY
						A0A3B1JWS1-A0A3B1JWS1_ASTMX	252	259	KpGikLtL
						A0A3B1JWS1-A0A3B1JWS1_ASTMX	274	281	KlGlgLeL	yes		A0A093G3C1-A0A093G3C1_DRYPU
						A0A3B4CBR8-A0A3B4CBR8_PYGNA	19	26	TkGygFgL
						A0A3B4CBR8-A0A3B4CBR8_PYGNA	80	87	TlGteItL
						A0A3B4CBR8-A0A3B4CBR8_PYGNA	124	131	NlGcdVhY
						A0A3B4CBR8-A0A3B4CBR8_PYGNA	252	259	KpGvkLtL
						A0A3B4CBR8-A0A3B4CBR8_PYGNA	274	281	KlGlgLeF	yes		A0A3B1JWS1-A0A3B1JWS1_ASTMX
						A0A672QUI0-A0A672QUI0_SINGR	19	26	TkGygFgL
						A0A672QUI0-A0A672QUI0_SINGR	80	87	TlGteItL
						A0A672QUI0-A0A672QUI0_SINGR	124	131	NlGcdVdY
						A0A672QUI0-A0A672QUI0_SINGR	252	259	KpGikLtL
						A0A672QUI0-A0A672QUI0_SINGR	274	281	KlGlgLeF	yes		A0A3B4CBR8-A0A3B4CBR8_PYGNA
						A0A6P6LZR4-A0A6P6LZR4_CARAU	19	26	TkGygFgL
						A0A6P6LZR4-A0A6P6LZR4_CARAU	80	87	TlGteItL
						A0A6P6LZR4-A0A6P6LZR4_CARAU	124	131	NlGcdVdY
						A0A6P6LZR4-A0A6P6LZR4_CARAU	252	259	KpGikLtL
						A0A6P6LZR4-A0A6P6LZR4_CARAU	274	281	KlGlgLeF	yes		A0A672QUI0-A0A672QUI0_SINGR
						Q6NWC1-Q6NWC1_DANRE	19	26	TkGygFgL
						Q6NWC1-Q6NWC1_DANRE	80	87	TlGteItL
						Q6NWC1-Q6NWC1_DANRE	92	99	TkGlkLtF
						Q6NWC1-Q6NWC1_DANRE	124	131	NlGcdVdY
						Q6NWC1-Q6NWC1_DANRE	252	259	KpGikLtL			A0A6P6LZR4-A0A6P6LZR4_CARAU
						Q6NWC1-Q6NWC1_DANRE	274	281	KmGlgLeF	yes
						A0A6P7PFX5-A0A6P7PFX5_BETSP	19	26	TkGygFgL
						A0A6P7PFX5-A0A6P7PFX5_BETSP	80	87	TlGteItL
						A0A6P7PFX5-A0A6P7PFX5_BETSP	124	131	NlGcdVnY
						A0A6P7PFX5-A0A6P7PFX5_BETSP	252	259	KpGikLtL
						A0A6P7PFX5-A0A6P7PFX5_BETSP	274	281	KlGlgLeF	yes		Q6NWC1-Q6NWC1_DANRE
						A0A4D9ENC7-A0A4D9ENC7_9SAUR	19	26	TkGygFgL
						A0A4D9ENC7-A0A4D9ENC7_9SAUR	80	87	TlGteItV
						A0A4D9ENC7-A0A4D9ENC7_9SAUR	124	131	NlGcdMdF
						A0A4D9ENC7-A0A4D9ENC7_9SAUR	252	259	KpGikLtL
						A0A4D9ENC7-A0A4D9ENC7_9SAUR	274	281	KlGlgLeF	yes		A0A6P7PFX5-A0A6P7PFX5_BETSP
						A0A7K6M198-A0A7K6M198_PANBI	64	71	TlGteItL
						A0A7K6M198-A0A7K6M198_PANBI	108	115	NvGcdMdF
						A0A7K6M198-A0A7K6M198_PANBI	236	243	KpGikLtL
						A0A7K6M198-A0A7K6M198_PANBI	258	265	KlGlgLeF	yes
												A0A4D9ENC7-A0A4D9ENC7_9SAUR
						A0A7K7I5I6-A0A7K7I5I6_9PASS	21	28	TkGygFgL
						A0A7K7I5I6-A0A7K7I5I6_9PASS	82	89	TlGteIsL
						A0A7K7I5I6-A0A7K7I5I6_9PASS	126	133	NlGcdMdF
						A0A7K7I5I6-A0A7K7I5I6_9PASS	254	261	KpGikLtL
						A0A7K7I5I6-A0A7K7I5I6_9PASS	276	283	KlGlgLeF	yes		A0A7K6M198-A0A7K6M198_PANBI
												A0A7K7I5I6-A0A7K7I5I6_9PASS

## Sheet: Vertebrates VDAC2
Sequence data				b-signal in b18		ProSite Data
Organism name (strain)	Accession	Protein information	b-signal in b19	and b19		Accession Number	Start	End	Sequence	b18+b19?
Aegotheles bennettii	A0A7K6U743	A0A7K6U743_9AVES VDAC2 protein (Fragment)	yes	yes		A0A7L2KKX2-A0A7L2KKX2_9PASS	41	48	TlGteIaI
Alca torda	A0A7K6Z4D5	A0A7K6Z4D5_ALCTO VDAC2 protein (Fragment)	yes	yes		A0A7L2KKX2-A0A7L2KKX2_9PASS	85	92	NlGcdVdF
Aramus guarauna	A0A7L1SHQ9	A0A7L1SHQ9_ARAGA VDAC2 protein (Fragment)	yes	yes		A0A7L2KKX2-A0A7L2KKX2_9PASS	213	220	RpGvkLtL
Ardeotis kori	A0A7K8L480	A0A7K8L480_9GRUI VDAC2 protein (Fragment)	yes	yes		A0A7L2KKX2-A0A7L2KKX2_9PASS	235	242	KlGlgLeL	yes	A0A7L2KKX2-A0A7L2KKX2_9PASS
Astyanax mexicanus	A0A3B1JGQ1	A0A3B1JGQ1_ASTMX Voltage-dependent anion-selective channel protein 2	yes	yes
Baryphthengus martii	A0A7K9E4T7	A0A7K9E4T7_BARMA VDAC2 protein (Fragment)	yes	yes		A0A7K9S126-A0A7K9S126_9PASS	20	27	NkGygFgL
Betta splendens	A0A6P7L5L8	A0A6P7L5L8_BETSP Voltage-dependent anion-selective channel protein 2	yes	yes		A0A7K9S126-A0A7K9S126_9PASS	81	88	TlGteIaI
Brachypteracias leptosomus	A0A7L2V705	A0A7L2V705_9AVES VDAC2 protein (Fragment)	yes	yes		A0A7K9S126-A0A7K9S126_9PASS	125	132	NlGcdVdF
Burhinus bistriatus	A0A7K4TGW3	A0A7K4TGW3_9CHAR VDAC2 protein (Fragment)	yes	yes		A0A7K9S126-A0A7K9S126_9PASS	253	260	RpGvkLtL
Callaeas wilsoni	A0A7L4KKQ7	A0A7L4KKQ7_9CORV VDAC2 protein (Fragment)	yes	yes		A0A7K9S126-A0A7K9S126_9PASS	275	282	KlGlgLeL	yes	A0A7K9S126-A0A7K9S126_9PASS
Carassius auratus	A0A6P6L0B3	A0A6P6L0B3_CARAU Voltage-dependent anion-selective channel protein 2	yes	yes
Cephalopterus ornatus	A0A7K5UHX6	A0A7K5UHX6_9PASS VDAC2 protein (Fragment)	yes	yes		A0A7K7EH81-A0A7K7EH81_9SYLV	20	27	NkGygFgL
Cepphus grylle	A0A7L3R932	A0A7L3R932_CEPGR VDAC2 protein (Fragment)	yes	yes		A0A7K7EH81-A0A7K7EH81_9SYLV	81	88	TlGteIaI
Cettia cetti	A0A7L3Q9P5	A0A7L3Q9P5_9SYLV VDAC2 protein (Fragment)	yes	yes		A0A7K7EH81-A0A7K7EH81_9SYLV	125	132	NlGcdVdF
Chaetorhynchus papuensis	A0A7K8IFZ3	A0A7K8IFZ3_9PASS VDAC2 protein (Fragment)	yes	yes		A0A7K7EH81-A0A7K7EH81_9SYLV	253	260	RpGvkLtL
Chionis minor	A0A7K7FJE8	A0A7K7FJE8_CHIMN VDAC2 protein (Fragment)	yes	yes		A0A7K7EH81-A0A7K7EH81_9SYLV	275	282	KlGlgLeL	yes	A0A7K7EH81-A0A7K7EH81_9SYLV
Chunga burmeisteri	A0A7K5GD92	A0A7K5GD92_9AVES VDAC2 protein (Fragment)	yes	yes
Ciconia maguari	A0A7L0ATI5	A0A7L0ATI5_9AVES VDAC2 protein (Fragment)	yes	yes		A0A7L1F9E5-A0A7L1F9E5_SYLBO	20	27	NkGygFgL
Cisticola juncidis	A0A7L1QS47	A0A7L1QS47_9PASS VDAC2 protein (Fragment)	yes	yes		A0A7L1F9E5-A0A7L1F9E5_SYLBO	81	88	TlGteIaI
Climacteris rufus	A0A7K6QJ22	A0A7K6QJ22_9PASS VDAC2 protein (Fragment)	yes	yes		A0A7L1F9E5-A0A7L1F9E5_SYLBO	125	132	NlGcdVdF
Cnemophilus loriae	A0A7K8B9Z4	A0A7K8B9Z4_9CORV VDAC2 protein (Fragment)	yes	yes		A0A7L1F9E5-A0A7L1F9E5_SYLBO	253	260	RpGvkLtL
Cochlearius cochlearius	A0A7K8P9S1	A0A7K8P9S1_COCCO VDAC2 protein (Fragment)	yes	yes		A0A7L1F9E5-A0A7L1F9E5_SYLBO	275	282	KlGlgLeL	yes	A0A7L1F9E5-A0A7L1F9E5_SYLBO
Corythaixoides concolor	A0A7L0F5Y1	A0A7L0F5Y1_CORCN VDAC2 protein (Fragment)	yes	yes
Cuculus canorus	A0A091GA50	A0A091GA50_9AVES Voltage-dependent anion-selective channel protein 2 (Fragment)	yes	yes		A0A7L4IG47-A0A7L4IG47_9PASS	20	27	NkGygFgL
Danio rerio	Q8AWD0	Q8AWD0_DANRE Voltage-dependent anion-selective channel protein 2	yes	yes		A0A7L4IG47-A0A7L4IG47_9PASS	81	88	TlGteIaI
Daphoenositta chrysoptera	A0A7K6G2F8	A0A7K6G2F8_9CORV VDAC2 protein (Fragment)	yes	yes		A0A7L4IG47-A0A7L4IG47_9PASS	125	132	NlGcdVdF
Dasyornis broadbenti	A0A7K6I156	A0A7K6I156_9PASS VDAC2 protein (Fragment)	yes	yes		A0A7L4IG47-A0A7L4IG47_9PASS	253	260	RpGvkLtL
Dicrurus megarhynchus	A0A7K9Z9W3	A0A7K9Z9W3_9CORV VDAC2 protein (Fragment)	yes	yes		A0A7L4IG47-A0A7L4IG47_9PASS	275	282	KlGlgLeL	yes	A0A7L4IG47-A0A7L4IG47_9PASS
Dromas ardeola	A0A7K5X7R6	A0A7K5X7R6_9CHAR VDAC2 protein (Fragment)	yes	yes
Dryobates pubescens	A0A093G4M8	A0A093G4M8_DRYPU Voltage-dependent anion-selective channel protein 2	yes	yes		A0A7K6I156-A0A7K6I156_9PASS	20	27	NkGygFgL
Edolisoma coerulescens	A0A7K9NHE2	A0A7K9NHE2_9CORV VDAC2 protein (Fragment)	yes	yes		A0A7K6I156-A0A7K6I156_9PASS	81	88	TlGteIaI
Eulacestoma nigropectus	A0A7K8CJV7	A0A7K8CJV7_9CORV VDAC2 protein (Fragment)	yes	yes		A0A7K6I156-A0A7K6I156_9PASS	125	132	NlGcdVdF
Falcunculus frontatus	A0A7K6LCS5	A0A7K6LCS5_9CORV VDAC2 protein (Fragment)	yes	yes		A0A7K6I156-A0A7K6I156_9PASS	253	260	RpGvkLtL
Furnarius figulus	A0A7K5BDK3	A0A7K5BDK3_9FURN VDAC2 protein (Fragment)	yes	yes		A0A7K6I156-A0A7K6I156_9PASS	275	282	KlGlgLeL	yes	A0A7K6I156-A0A7K6I156_9PASS
Himantopus himantopus	A0A7L1LGP7	A0A7L1LGP7_HIMHI VDAC2 protein (Fragment)	yes	yes
Hydrobates tethys	A0A7K9LVD4	A0A7K9LVD4_HYDTY VDAC2 protein (Fragment)	yes	yes		A0A7L3Q9P5-A0A7L3Q9P5_9SYLV	20	27	NkGygFgL
Hylia prasina	A0A7K5WPZ0	A0A7K5WPZ0_9SYLV VDAC2 protein (Fragment)	yes	yes		A0A7L3Q9P5-A0A7L3Q9P5_9SYLV	81	88	TlGteIaI
Ibidorhyncha struthersii	A0A7K7UKQ5	A0A7K7UKQ5_9CHAR VDAC2 protein (Fragment)	yes	yes		A0A7L3Q9P5-A0A7L3Q9P5_9SYLV	125	132	NlGcdVdF
Lanius ludovicianus	A0A7K5SEN7	A0A7K5SEN7_LANLU VDAC2 protein (Fragment)	yes	yes		A0A7L3Q9P5-A0A7L3Q9P5_9SYLV	253	260	RpGvkLtL
Lepidothrix coronata	A0A6J0GL04	A0A6J0GL04_9PASS Voltage-dependent anion-selective channel protein 2	yes	yes		A0A7L3Q9P5-A0A7L3Q9P5_9SYLV	275	282	KlGlgLeL	yes	A0A7L3Q9P5-A0A7L3Q9P5_9SYLV
Locustella ochotensis	A0A7L1R9B5	A0A7L1R9B5_9PASS VDAC2 protein (Fragment)	yes	yes
Lophotis ruficrista	A0A7K8JH76	A0A7K8JH76_9GRUI VDAC2 protein (Fragment)	yes	yes		A0A7K8C2D4-A0A7K8C2D4_9CORV	20	27	NkGygFgL
Machaerirhynchus nigripectus	A0A7K6IKZ6	A0A7K6IKZ6_9CORV VDAC2 protein (Fragment)	yes	yes		A0A7K8C2D4-A0A7K8C2D4_9CORV	81	88	TlGteIaI
Melanocharis versteri	A0A7K7ZVE6	A0A7K7ZVE6_9PASE VDAC2 protein (Fragment)	yes	yes		A0A7K8C2D4-A0A7K8C2D4_9CORV	125	132	NlGcdVdF
Mesembrinibis cayennensis	A0A7L0PM45	A0A7L0PM45_9AVES VDAC2 protein (Fragment)	yes	yes		A0A7K8C2D4-A0A7K8C2D4_9CORV	253	260	RpGvkLtL
Mionectes macconnelli	A0A7K5JWL2	A0A7K5JWL2_9TYRA VDAC2 protein (Fragment)	yes	yes		A0A7K8C2D4-A0A7K8C2D4_9CORV	275	282	KlGlgLeL	yes	A0A7K8C2D4-A0A7K8C2D4_9CORV
Mohoua ochrocephala	A0A7K7XTU7	A0A7K7XTU7_9PASS VDAC2 protein (Fragment)	yes	yes
Neopipo cinnamomea	A0A7K4R028	A0A7K4R028_9TYRA VDAC2 protein (Fragment)	yes	yes		A0A7K8LU78-A0A7K8LU78_9CORV	20	27	NkGygFgL
Nyctibius grandis	A0A7L2G2J7	A0A7L2G2J7_NYCGR VDAC2 protein (Fragment)	yes	yes		A0A7K8LU78-A0A7K8LU78_9CORV	81	88	TlGteIaI
Onychorhynchus coronatus	A0A7K5ZVF4	A0A7K5ZVF4_ONYCO VDAC2 protein (Fragment)	yes	yes		A0A7K8LU78-A0A7K8LU78_9CORV	125	132	NlGcdVdF
Oreocharis arfaki	A0A7K6K8L6	A0A7K6K8L6_9PASE VDAC2 protein (Fragment)	yes	yes		A0A7K8LU78-A0A7K8LU78_9CORV	253	260	RpGvkLtL
Origma solitaria	A0A7K6D9W5	A0A7K6D9W5_9PASS VDAC2 protein (Fragment)	yes	yes		A0A7K8LU78-A0A7K8LU78_9CORV	275	282	KlGlgLeL	yes	A0A7K8LU78-A0A7K8LU78_9CORV
Oriolus oriolus	A0A7L1PV80	A0A7L1PV80_ORIOR VDAC2 protein (Fragment)	yes	yes
Orthonyx spaldingii	A0A7K8G4Z6	A0A7K8G4Z6_ORTSP VDAC2 protein (Fragment)	yes	yes		A0A7K7TES8-A0A7K7TES8_9TYRA	41	48	TlGteIaI
Oxyruncus cristatus	A0A7L0ZDD5	A0A7L0ZDD5_9PASS VDAC2 protein (Fragment)	yes	yes		A0A7K7TES8-A0A7K7TES8_9TYRA	85	92	NlGcdVdF
Panurus biarmicus	A0A7K6MEP9	A0A7K6MEP9_PANBI VDAC2 protein (Fragment)	yes	yes		A0A7K7TES8-A0A7K7TES8_9TYRA	213	220	RpGvkLtL
Phaetusa simplex	A0A7L4B3E0	A0A7L4B3E0_9CHAR VDAC2 protein (Fragment)	yes	yes		A0A7K7TES8-A0A7K7TES8_9TYRA	235	242	KlGlgLeL	yes	A0A7K7TES8-A0A7K7TES8_9TYRA
Pipra filicauda	A0A6J2I6C8	A0A6J2I6C8_9PASS Voltage-dependent anion-selective channel protein 2	yes	yes
Piprites chloris	A0A7L0IZL1	A0A7L0IZL1_PIPCL VDAC2 protein (Fragment)	yes	yes		A0A7K9LVD4-A0A7K9LVD4_HYDTY	41	48	TlGteIaI
Platysternon megacephalum	A0A4D9EHD9	A0A4D9EHD9_9SAUR Voltage-dependent anion-selective channel protein 2	yes	yes		A0A7K9LVD4-A0A7K9LVD4_HYDTY	85	92	NlGcdVdF
Pomatorhinus ruficollis	A0A7L4IG47	A0A7L4IG47_9PASS VDAC2 protein (Fragment)	yes	yes		A0A7K9LVD4-A0A7K9LVD4_HYDTY	213	220	RpGvkLtL
Pomatostomus ruficeps	A0A7L2T7K0	A0A7L2T7K0_POMRU VDAC2 protein (Fragment)	yes	yes		A0A7K9LVD4-A0A7K9LVD4_HYDTY	235	242	KlGlgLeL	yes	A0A7K9LVD4-A0A7K9LVD4_HYDTY
Ptilonorhynchus violaceus	A0A7K6BL64	A0A7K6BL64_PTIVI VDAC2 protein (Fragment)	yes	yes
Ptilorrhoa leucosticta	A0A7K8LU78	A0A7K8LU78_9CORV VDAC2 protein (Fragment)	yes	yes		A0A7K6G2F8-A0A7K6G2F8_9CORV	20	27	NkGygFgL
Pycnonotus jocosus	A0A7L2NRU7	A0A7L2NRU7_PYCJO VDAC2 protein (Fragment)	yes	yes		A0A7K6G2F8-A0A7K6G2F8_9CORV	81	88	TlGteIaI
Pygocentrus nattereri	A0A3B4CJD8	A0A3B4CJD8_PYGNA Voltage-dependent anion-selective channel protein 2	yes	yes		A0A7K6G2F8-A0A7K6G2F8_9CORV	125	132	NlGcdVdF
Rhagologus leucostigma	A0A7K8C2D4	A0A7K8C2D4_9CORV VDAC2 protein (Fragment)	yes	yes		A0A7K6G2F8-A0A7K6G2F8_9CORV	253	260	RpGvkLtL
Rhegmatorhina hoffmannsi	A0A7K7H8S5	A0A7K7H8S5_9PASS VDAC2 protein (Fragment)	yes	yes		A0A7K6G2F8-A0A7K6G2F8_9CORV	275	282	KlGlgLeL	yes	A0A7K6G2F8-A0A7K6G2F8_9CORV
Rissa tridactyla	A0A7L3STY2	A0A7L3STY2_RISTR VDAC2 protein (Fragment)	yes	yes
Sapayoa aenigma	A0A7K7TES8	A0A7K7TES8_9TYRA VDAC2 protein (Fragment)	yes	yes		A0A7L3R932-A0A7L3R932_CEPGR	41	48	TlGteIaI
Sclerurus mexicanus	A0A7K8W898	A0A7K8W898_9FURN VDAC2 protein (Fragment)	yes	yes		A0A7L3R932-A0A7L3R932_CEPGR	85	92	NlGcdVdF
Scopus umbretta	A0A7L4HPE0	A0A7L4HPE0_SCOUM VDAC2 protein (Fragment)	yes	yes		A0A7L3R932-A0A7L3R932_CEPGR	213	220	RpGvkLtL
Sinocyclocheilus grahami	A0A672S3X9	A0A672S3X9_SINGR Voltage-dependent anion-selective channel protein 2	yes	yes		A0A7L3R932-A0A7L3R932_CEPGR	235	242	KlGlgLeL	yes	A0A7L3R932-A0A7L3R932_CEPGR
Smutsornis africanus	A0A7L1JEW8	A0A7L1JEW8_SMUAF VDAC2 protein (Fragment)	yes	yes
Stercorarius parasiticus	A0A7K9F7N9	A0A7K9F7N9_STEPR VDAC2 protein (Fragment)	yes	yes		A0A7K4TGW3-A0A7K4TGW3_9CHAR	41	48	TlGteIaI
Sterrhoptilus dennistouni	A0A7K9S126	A0A7K9S126_9PASS VDAC2 protein (Fragment)	yes	yes		A0A7K4TGW3-A0A7K4TGW3_9CHAR	85	92	NlGcdVdF
Sylvia atricapilla	A0A7K7EH81	A0A7K7EH81_9SYLV VDAC2 protein (Fragment)	yes	yes		A0A7K4TGW3-A0A7K4TGW3_9CHAR	213	220	RpGvkLtL
Sylvia borin	A0A7L1F9E5	A0A7L1F9E5_SYLBO VDAC2 protein (Fragment)	yes	yes		A0A7K4TGW3-A0A7K4TGW3_9CHAR	235	242	KlGlgLeL	yes	A0A7K4TGW3-A0A7K4TGW3_9CHAR
Tachuris rubrigastra	A0A7K4WC14	A0A7K4WC14_9TYRA VDAC2 protein (Fragment)	yes	yes
Tyrannus savana	A0A7L0XBV5	A0A7L0XBV5_TYRSA VDAC2 protein (Fragment)	yes	yes		A0A7K5ZVF4-A0A7K5ZVF4_ONYCO	41	48	TlGteIaI
Uria aalge	A0A7L3TPV4	A0A7L3TPV4_URIAL VDAC2 protein (Fragment)	yes	yes		A0A7K5ZVF4-A0A7K5ZVF4_ONYCO	85	92	NlGcdVdF
Vireo altiloquus	A0A7K5KTN5	A0A7K5KTN5_VIRAL VDAC2 protein (Fragment)	yes	yes		A0A7K5ZVF4-A0A7K5ZVF4_ONYCO	213	220	RpGvkLtL
Zosterops hypoxanthus	A0A7L2KKX2	A0A7L2KKX2_9PASS VDAC2 protein (Fragment)	yes	yes		A0A7K5ZVF4-A0A7K5ZVF4_ONYCO	235	242	KlGlgLeL	yes	A0A7K5ZVF4-A0A7K5ZVF4_ONYCO
						A0A7K8G4Z6-A0A7K8G4Z6_ORTSP	20	27	NkGygFgL
		Total with signal in b19	83			A0A7K8G4Z6-A0A7K8G4Z6_ORTSP	81	88	TlGteIaI
		Total with signals in both b18 and b19	83			A0A7K8G4Z6-A0A7K8G4Z6_ORTSP	125	132	NlGcdVdF
		Total without signal In b19	0			A0A7K8G4Z6-A0A7K8G4Z6_ORTSP	253	260	RpGvkLtL
		Total sequences	83			A0A7K8G4Z6-A0A7K8G4Z6_ORTSP	275	282	KlGlgLeL	yes	A0A7K8G4Z6-A0A7K8G4Z6_ORTSP
						A0A7L4KKQ7-A0A7L4KKQ7_9CORV	20	27	NkGygFgL
						A0A7L4KKQ7-A0A7L4KKQ7_9CORV	81	88	TlGteIaI
						A0A7L4KKQ7-A0A7L4KKQ7_9CORV	125	132	NlGcdVdF
						A0A7L4KKQ7-A0A7L4KKQ7_9CORV	253	260	RpGvkLtL
						A0A7L4KKQ7-A0A7L4KKQ7_9CORV	275	282	KlGlgLeL	yes	A0A7L4KKQ7-A0A7L4KKQ7_9CORV
						A0A7K8B9Z4-A0A7K8B9Z4_9CORV	20	27	NkGygFgL
						A0A7K8B9Z4-A0A7K8B9Z4_9CORV	81	88	TlGteIaI
						A0A7K8B9Z4-A0A7K8B9Z4_9CORV	125	132	NlGcdVdF
						A0A7K8B9Z4-A0A7K8B9Z4_9CORV	253	260	RpGvkLtL
						A0A7K8B9Z4-A0A7K8B9Z4_9CORV	275	282	KlGlgLeL	yes	A0A7K8B9Z4-A0A7K8B9Z4_9CORV
						A0A7L2T7K0-A0A7L2T7K0_POMRU	20	27	NkGygFgL
						A0A7L2T7K0-A0A7L2T7K0_POMRU	81	88	TlGteIaI
						A0A7L2T7K0-A0A7L2T7K0_POMRU	125	132	NlGcdVdF
						A0A7L2T7K0-A0A7L2T7K0_POMRU	253	260	RpGvkLtL
						A0A7L2T7K0-A0A7L2T7K0_POMRU	275	282	KlGlgLeL	yes	A0A7L2T7K0-A0A7L2T7K0_POMRU
						A0A7K7ZVE6-A0A7K7ZVE6_9PASE	20	27	NkGygFgL
						A0A7K7ZVE6-A0A7K7ZVE6_9PASE	81	88	TlGteIaI
						A0A7K7ZVE6-A0A7K7ZVE6_9PASE	125	132	NlGcdVdF
						A0A7K7ZVE6-A0A7K7ZVE6_9PASE	253	260	RpGvkLtL
						A0A7K7ZVE6-A0A7K7ZVE6_9PASE	275	282	KlGlgLeL	yes	A0A7K7ZVE6-A0A7K7ZVE6_9PASE
						A0A7K6BL64-A0A7K6BL64_PTIVI	20	27	NkGygFgL
						A0A7K6BL64-A0A7K6BL64_PTIVI	81	88	TlGteIaI
						A0A7K6BL64-A0A7K6BL64_PTIVI	125	132	NlGcdVdF
						A0A7K6BL64-A0A7K6BL64_PTIVI	253	260	RpGvkLtL
						A0A7K6BL64-A0A7K6BL64_PTIVI	275	282	KlGlgLeL	yes	A0A7K6BL64-A0A7K6BL64_PTIVI
						A0A7K4R028-A0A7K4R028_9TYRA	20	27	NkGygFgL
						A0A7K4R028-A0A7K4R028_9TYRA	81	88	TlGteIaI
						A0A7K4R028-A0A7K4R028_9TYRA	125	132	NlGcdVdF
						A0A7K4R028-A0A7K4R028_9TYRA	253	260	RpGvkLtL
						A0A7K4R028-A0A7K4R028_9TYRA	275	282	KlGlgLeL	yes	A0A7K4R028-A0A7K4R028_9TYRA
						A0A7K6MEP9-A0A7K6MEP9_PANBI	20	27	NkGygFgL
						A0A7K6MEP9-A0A7K6MEP9_PANBI	81	88	TlGteIaI
						A0A7K6MEP9-A0A7K6MEP9_PANBI	125	132	NlGcdVdF
						A0A7K6MEP9-A0A7K6MEP9_PANBI	253	260	RpGvkLtL
						A0A7K6MEP9-A0A7K6MEP9_PANBI	275	282	KlGlgLeL	yes	A0A7K6MEP9-A0A7K6MEP9_PANBI
						A0A7K6QJ22-A0A7K6QJ22_9PASS	20	27	NkGygFgL
						A0A7K6QJ22-A0A7K6QJ22_9PASS	81	88	TlGteIaI
						A0A7K6QJ22-A0A7K6QJ22_9PASS	125	132	NlGcdVdF
						A0A7K6QJ22-A0A7K6QJ22_9PASS	253	260	RpGvkLtL
						A0A7K6QJ22-A0A7K6QJ22_9PASS	275	282	KlGlgLeL	yes	A0A7K6QJ22-A0A7K6QJ22_9PASS
						A0A7K5WPZ0-A0A7K5WPZ0_9SYLV	20	27	NkGygFgL
						A0A7K5WPZ0-A0A7K5WPZ0_9SYLV	81	88	TlGteIaI
						A0A7K5WPZ0-A0A7K5WPZ0_9SYLV	125	132	NlGcdVdF
						A0A7K5WPZ0-A0A7K5WPZ0_9SYLV	253	260	RpGvkLtL
						A0A7K5WPZ0-A0A7K5WPZ0_9SYLV	275	282	KlGlgLeL	yes	A0A7K5WPZ0-A0A7K5WPZ0_9SYLV
						A0A7K6LCS5-A0A7K6LCS5_9CORV	20	27	NkGygFgL
						A0A7K6LCS5-A0A7K6LCS5_9CORV	81	88	TlGteIaI
						A0A7K6LCS5-A0A7K6LCS5_9CORV	125	132	NlGcdVdF
						A0A7K6LCS5-A0A7K6LCS5_9CORV	253	260	RpGvkLtL
						A0A7K6LCS5-A0A7K6LCS5_9CORV	275	282	KlGlgLeL	yes	A0A7K6LCS5-A0A7K6LCS5_9CORV
						A0A7K6D9W5-A0A7K6D9W5_9PASS	20	27	NkGygFgL
						A0A7K6D9W5-A0A7K6D9W5_9PASS	81	88	TlGteIaI
						A0A7K6D9W5-A0A7K6D9W5_9PASS	125	132	NlGcdVdF
						A0A7K6D9W5-A0A7K6D9W5_9PASS	253	260	RpGvkLtL
						A0A7K6D9W5-A0A7K6D9W5_9PASS	275	282	KlGlgLeL	yes	A0A7K6D9W5-A0A7K6D9W5_9PASS
						A0A7K5SEN7-A0A7K5SEN7_LANLU	20	27	NkGygFgL
						A0A7K5SEN7-A0A7K5SEN7_LANLU	81	88	TlGteIaI
						A0A7K5SEN7-A0A7K5SEN7_LANLU	125	132	NlGcdVdF
						A0A7K5SEN7-A0A7K5SEN7_LANLU	253	260	RpGvkLtL
						A0A7K5SEN7-A0A7K5SEN7_LANLU	275	282	KlGlgLeL	yes	A0A7K5SEN7-A0A7K5SEN7_LANLU
						A0A7K8IFZ3-A0A7K8IFZ3_9PASS	20	27	NkGygFgL
						A0A7K8IFZ3-A0A7K8IFZ3_9PASS	81	88	TlGteIaI
						A0A7K8IFZ3-A0A7K8IFZ3_9PASS	125	132	NlGcdVdF
						A0A7K8IFZ3-A0A7K8IFZ3_9PASS	253	260	RpGvkLtL
						A0A7K8IFZ3-A0A7K8IFZ3_9PASS	275	282	KlGlgLeL	yes	A0A7K8IFZ3-A0A7K8IFZ3_9PASS
						A0A093G4M8-A0A093G4M8_DRYPU	19	26	NkGygFgL
						A0A093G4M8-A0A093G4M8_DRYPU	80	87	TlGteIaI
						A0A093G4M8-A0A093G4M8_DRYPU	124	131	NlGcdVdF
						A0A093G4M8-A0A093G4M8_DRYPU	252	259	RpGvkLtL
						A0A093G4M8-A0A093G4M8_DRYPU	274	281	KlGlgLeL	yes	A0A093G4M8-A0A093G4M8_DRYPU
						A0A7K4WC14-A0A7K4WC14_9TYRA	20	27	NkGygFgL
						A0A7K4WC14-A0A7K4WC14_9TYRA	81	88	TlGteIaI
						A0A7K4WC14-A0A7K4WC14_9TYRA	125	132	NlGcdVdF
						A0A7K4WC14-A0A7K4WC14_9TYRA	253	260	RpGvkLtL
						A0A7K4WC14-A0A7K4WC14_9TYRA	275	282	KlGlgLeL	yes	A0A7K4WC14-A0A7K4WC14_9TYRA
						A0A7L0ZDD5-A0A7L0ZDD5_9PASS	20	27	NkGygFgL
						A0A7L0ZDD5-A0A7L0ZDD5_9PASS	81	88	TlGteIaI
						A0A7L0ZDD5-A0A7L0ZDD5_9PASS	125	132	NlGcdVdF
						A0A7L0ZDD5-A0A7L0ZDD5_9PASS	253	260	RpGvkLtL
						A0A7L0ZDD5-A0A7L0ZDD5_9PASS	275	282	KlGlgLeL	yes	A0A7L0ZDD5-A0A7L0ZDD5_9PASS
						A0A7L4HPE0-A0A7L4HPE0_SCOUM	20	27	NkGygFgL
						A0A7L4HPE0-A0A7L4HPE0_SCOUM	81	88	TlGteIaI
						A0A7L4HPE0-A0A7L4HPE0_SCOUM	125	132	NlGcdVdF
						A0A7L4HPE0-A0A7L4HPE0_SCOUM	253	260	RpGvkLtL
						A0A7L4HPE0-A0A7L4HPE0_SCOUM	275	282	KlGlgLeL	yes	A0A7L4HPE0-A0A7L4HPE0_SCOUM
						A0A7L0PM45-A0A7L0PM45_9AVES	20	27	NkGygFgL
						A0A7L0PM45-A0A7L0PM45_9AVES	81	88	TlGteIaI
						A0A7L0PM45-A0A7L0PM45_9AVES	125	132	NlGcdVdF
						A0A7L0PM45-A0A7L0PM45_9AVES	253	260	RpGvkLtL
						A0A7L0PM45-A0A7L0PM45_9AVES	275	282	KlGlgLeL	yes	A0A7L0PM45-A0A7L0PM45_9AVES
						A0A7L2V705-A0A7L2V705_9AVES	20	27	NkGygFgL
						A0A7L2V705-A0A7L2V705_9AVES	81	88	TlGteIaI
						A0A7L2V705-A0A7L2V705_9AVES	125	132	NlGcdVdF
						A0A7L2V705-A0A7L2V705_9AVES	253	260	RpGvkLtL
						A0A7L2V705-A0A7L2V705_9AVES	275	282	KlGlgLeL	yes	A0A7L2V705-A0A7L2V705_9AVES
						A0A7L1LGP7-A0A7L1LGP7_HIMHI	20	27	NkGygFgL
						A0A7L1LGP7-A0A7L1LGP7_HIMHI	81	88	TlGteIaI
						A0A7L1LGP7-A0A7L1LGP7_HIMHI	125	132	NlGcdVdF
						A0A7L1LGP7-A0A7L1LGP7_HIMHI	253	260	RpGvkLtL
						A0A7L1LGP7-A0A7L1LGP7_HIMHI	275	282	KlGlgLeL	yes	A0A7L1LGP7-A0A7L1LGP7_HIMHI
						A0A7L4B3E0-A0A7L4B3E0_9CHAR	20	27	NkGygFgL
						A0A7L4B3E0-A0A7L4B3E0_9CHAR	81	88	TlGteIaI
						A0A7L4B3E0-A0A7L4B3E0_9CHAR	125	132	NlGcdVdF
						A0A7L4B3E0-A0A7L4B3E0_9CHAR	253	260	RpGvkLtL
						A0A7L4B3E0-A0A7L4B3E0_9CHAR	275	282	KlGlgLeL	yes	A0A7L4B3E0-A0A7L4B3E0_9CHAR
						A0A7L0ATI5-A0A7L0ATI5_9AVES	20	27	NkGygFgL
						A0A7L0ATI5-A0A7L0ATI5_9AVES	81	88	TlGteIaI
						A0A7L0ATI5-A0A7L0ATI5_9AVES	125	132	NlGcdVdF
						A0A7L0ATI5-A0A7L0ATI5_9AVES	253	260	RpGvkLtL
						A0A7L0ATI5-A0A7L0ATI5_9AVES	275	282	KlGlgLeL	yes	A0A7L0ATI5-A0A7L0ATI5_9AVES
						A0A7K8L480-A0A7K8L480_9GRUI	20	27	NkGygFgL
						A0A7K8L480-A0A7K8L480_9GRUI	81	88	TlGteIaI
						A0A7K8L480-A0A7K8L480_9GRUI	125	132	NlGcdVdF
						A0A7K8L480-A0A7K8L480_9GRUI	253	260	RpGvkLtL
						A0A7K8L480-A0A7K8L480_9GRUI	275	282	KlGlgLeL	yes	A0A7K8L480-A0A7K8L480_9GRUI
						A0A7K7FJE8-A0A7K7FJE8_CHIMN	20	27	NkGygFgL
						A0A7K7FJE8-A0A7K7FJE8_CHIMN	81	88	TlGteIaI
						A0A7K7FJE8-A0A7K7FJE8_CHIMN	125	132	NlGcdVdF
						A0A7K7FJE8-A0A7K7FJE8_CHIMN	253	260	RpGvkLtL
						A0A7K7FJE8-A0A7K7FJE8_CHIMN	275	282	KlGlgLeL	yes	A0A7K7FJE8-A0A7K7FJE8_CHIMN
						A0A7L1PV80-A0A7L1PV80_ORIOR	20	27	NkGygFgL
						A0A7L1PV80-A0A7L1PV80_ORIOR	81	88	TlGteIaI
						A0A7L1PV80-A0A7L1PV80_ORIOR	125	132	NlGcdVdF
						A0A7L1PV80-A0A7L1PV80_ORIOR	253	260	RpGvkLtL
						A0A7L1PV80-A0A7L1PV80_ORIOR	275	282	KlGlgLeL	yes	A0A7L1PV80-A0A7L1PV80_ORIOR
						A0A7K5JWL2-A0A7K5JWL2_9TYRA	20	27	NkGygFgL
						A0A7K5JWL2-A0A7K5JWL2_9TYRA	81	88	TlGteIaI
						A0A7K5JWL2-A0A7K5JWL2_9TYRA	125	132	NlGcdVdF
						A0A7K5JWL2-A0A7K5JWL2_9TYRA	253	260	RpGvkLtL
						A0A7K5JWL2-A0A7K5JWL2_9TYRA	275	282	KlGlgLeL	yes	A0A7K5JWL2-A0A7K5JWL2_9TYRA
						A0A091GA50-A0A091GA50_9AVES	20	27	NkGygFgL
						A0A091GA50-A0A091GA50_9AVES	81	88	TlGteIaI
						A0A091GA50-A0A091GA50_9AVES	125	132	NlGcdVdF
						A0A091GA50-A0A091GA50_9AVES	253	260	RpGvkLtL
						A0A091GA50-A0A091GA50_9AVES	275	282	KlGlgLeL	yes	A0A091GA50-A0A091GA50_9AVES
						A0A7L1SHQ9-A0A7L1SHQ9_ARAGA	20	27	NkGygFgL
						A0A7L1SHQ9-A0A7L1SHQ9_ARAGA	81	88	TlGteIaI
						A0A7L1SHQ9-A0A7L1SHQ9_ARAGA	125	132	NlGcdVdF
						A0A7L1SHQ9-A0A7L1SHQ9_ARAGA	253	260	RpGvkLtL
						A0A7L1SHQ9-A0A7L1SHQ9_ARAGA	275	282	KlGlgLeL	yes	A0A7L1SHQ9-A0A7L1SHQ9_ARAGA
						A0A7L1JEW8-A0A7L1JEW8_SMUAF	20	27	NkGygFgL
						A0A7L1JEW8-A0A7L1JEW8_SMUAF	81	88	TlGteIaI
						A0A7L1JEW8-A0A7L1JEW8_SMUAF	125	132	NlGcdVdF
						A0A7L1JEW8-A0A7L1JEW8_SMUAF	253	260	RpGvkLtL
						A0A7L1JEW8-A0A7L1JEW8_SMUAF	275	282	KlGlgLeL	yes	A0A7L1JEW8-A0A7L1JEW8_SMUAF
						A0A7L2NRU7-A0A7L2NRU7_PYCJO	20	27	NkGygFgL
						A0A7L2NRU7-A0A7L2NRU7_PYCJO	81	88	TlGteIaI
						A0A7L2NRU7-A0A7L2NRU7_PYCJO	125	132	NlGcdVdF
						A0A7L2NRU7-A0A7L2NRU7_PYCJO	253	260	RpGvkLtL
						A0A7L2NRU7-A0A7L2NRU7_PYCJO	275	282	KlGlgLeL	yes	A0A7L2NRU7-A0A7L2NRU7_PYCJO
						A0A7K7XTU7-A0A7K7XTU7_9PASS	20	27	NkGygFgL
						A0A7K7XTU7-A0A7K7XTU7_9PASS	81	88	TlGteIaI
						A0A7K7XTU7-A0A7K7XTU7_9PASS	125	132	NlGcdVdF
						A0A7K7XTU7-A0A7K7XTU7_9PASS	253	260	RpGvkLtL
						A0A7K7XTU7-A0A7K7XTU7_9PASS	275	282	KlGlgLeL	yes	A0A7K7XTU7-A0A7K7XTU7_9PASS
						A0A7K9E4T7-A0A7K9E4T7_BARMA	20	27	NkGygFgL
						A0A7K9E4T7-A0A7K9E4T7_BARMA	81	88	TlGteIaI
						A0A7K9E4T7-A0A7K9E4T7_BARMA	125	132	NlGcdVdF
						A0A7K9E4T7-A0A7K9E4T7_BARMA	253	260	RpGvkLtL
						A0A7K9E4T7-A0A7K9E4T7_BARMA	275	282	KlGlgLeL	yes	A0A7K9E4T7-A0A7K9E4T7_BARMA
						A0A7K9F7N9-A0A7K9F7N9_STEPR	20	27	NkGygFgL
						A0A7K9F7N9-A0A7K9F7N9_STEPR	81	88	TlGteIaI
						A0A7K9F7N9-A0A7K9F7N9_STEPR	125	132	NlGcdVdF
						A0A7K9F7N9-A0A7K9F7N9_STEPR	253	260	RpGvkLtL
						A0A7K9F7N9-A0A7K9F7N9_STEPR	275	282	KlGlgLeL	yes	A0A7K9F7N9-A0A7K9F7N9_STEPR
						A0A7K5BDK3-A0A7K5BDK3_9FURN	20	27	NkGygFgL
						A0A7K5BDK3-A0A7K5BDK3_9FURN	81	88	TlGteIaI
						A0A7K5BDK3-A0A7K5BDK3_9FURN	125	132	NlGcdVdF
						A0A7K5BDK3-A0A7K5BDK3_9FURN	253	260	RpGvkLtL
						A0A7K5BDK3-A0A7K5BDK3_9FURN	275	282	KlGlgLeL	yes	A0A7K5BDK3-A0A7K5BDK3_9FURN
						A0A7K6Z4D5-A0A7K6Z4D5_ALCTO	20	27	NkGygFgL
						A0A7K6Z4D5-A0A7K6Z4D5_ALCTO	81	88	TlGteIaI
						A0A7K6Z4D5-A0A7K6Z4D5_ALCTO	125	132	NlGcdVdF
						A0A7K6Z4D5-A0A7K6Z4D5_ALCTO	253	260	RpGvkLtL
						A0A7K6Z4D5-A0A7K6Z4D5_ALCTO	275	282	KlGlgLeL	yes	A0A7K6Z4D5-A0A7K6Z4D5_ALCTO
										yes	0
						A0A7L0IZL1-A0A7L0IZL1_PIPCL	20	27	NkGygFgL
						A0A7L0IZL1-A0A7L0IZL1_PIPCL	81	88	TlGteIaI
						A0A7L0IZL1-A0A7L0IZL1_PIPCL	125	132	NlGcdVdF
						A0A7L0IZL1-A0A7L0IZL1_PIPCL	253	260	RpGvkLtL
						A0A7L0IZL1-A0A7L0IZL1_PIPCL	275	282	KlGlgLeL	yes	A0A7L0IZL1-A0A7L0IZL1_PIPCL
						A0A7K9NHE2-A0A7K9NHE2_9CORV	20	27	NkGygFgL
						A0A7K9NHE2-A0A7K9NHE2_9CORV	81	88	TlGteIaI
						A0A7K9NHE2-A0A7K9NHE2_9CORV	125	132	NlGcdVdF
						A0A7K9NHE2-A0A7K9NHE2_9CORV	253	260	RpGvkLtL
						A0A7K9NHE2-A0A7K9NHE2_9CORV	275	282	KlGlgLeL	yes	A0A7K9NHE2-A0A7K9NHE2_9CORV
						A0A7L0XBV5-A0A7L0XBV5_TYRSA	20	27	NkGygFgL
						A0A7L0XBV5-A0A7L0XBV5_TYRSA	81	88	TlGteIaI
						A0A7L0XBV5-A0A7L0XBV5_TYRSA	125	132	NlGcdVdF
						A0A7L0XBV5-A0A7L0XBV5_TYRSA	253	260	RpGvkLtL
						A0A7L0XBV5-A0A7L0XBV5_TYRSA	275	282	KlGlgLeL	yes	A0A7L0XBV5-A0A7L0XBV5_TYRSA
						A0A7K5GD92-A0A7K5GD92_9AVES	20	27	NkGygFgL
						A0A7K5GD92-A0A7K5GD92_9AVES	81	88	TlGteIaI
						A0A7K5GD92-A0A7K5GD92_9AVES	125	132	NlGcdVdF
						A0A7K5GD92-A0A7K5GD92_9AVES	253	260	RpGvkLtL
						A0A7K5GD92-A0A7K5GD92_9AVES	275	282	KlGlgLeL	yes	A0A7K5GD92-A0A7K5GD92_9AVES
						A0A7L3TPV4-A0A7L3TPV4_URIAL	20	27	NkGygFgL
						A0A7L3TPV4-A0A7L3TPV4_URIAL	81	88	TlGteIaI
						A0A7L3TPV4-A0A7L3TPV4_URIAL	125	132	NlGcdVdF
						A0A7L3TPV4-A0A7L3TPV4_URIAL	253	260	RpGvkLtL
						A0A7L3TPV4-A0A7L3TPV4_URIAL	275	282	KlGlgLeL	yes	A0A7L3TPV4-A0A7L3TPV4_URIAL
						A0A7K8JH76-A0A7K8JH76_9GRUI	20	27	NkGygFgL
						A0A7K8JH76-A0A7K8JH76_9GRUI	81	88	TlGteIaI
						A0A7K8JH76-A0A7K8JH76_9GRUI	125	132	NlGcdVdF
						A0A7K8JH76-A0A7K8JH76_9GRUI	253	260	RpGvkLtL
						A0A7K8JH76-A0A7K8JH76_9GRUI	275	282	KlGlgLeL	yes	A0A7K8JH76-A0A7K8JH76_9GRUI
						A0A7K8P9S1-A0A7K8P9S1_COCCO	20	27	NkGygFgL
						A0A7K8P9S1-A0A7K8P9S1_COCCO	81	88	TlGteIaI
						A0A7K8P9S1-A0A7K8P9S1_COCCO	125	132	NlGcdVdF
						A0A7K8P9S1-A0A7K8P9S1_COCCO	253	260	RpGvkLtL
						A0A7K8P9S1-A0A7K8P9S1_COCCO	275	282	KlGlgLeL	yes	A0A7K8P9S1-A0A7K8P9S1_COCCO
						A0A7K8W898-A0A7K8W898_9FURN	20	27	NkGygFgL
						A0A7K8W898-A0A7K8W898_9FURN	81	88	TlGteIaI
						A0A7K8W898-A0A7K8W898_9FURN	125	132	NlGcdVdF
						A0A7K8W898-A0A7K8W898_9FURN	253	260	RpGvkLtL
						A0A7K8W898-A0A7K8W898_9FURN	275	282	KlGlgLeL	yes	A0A7K8W898-A0A7K8W898_9FURN
						A0A7K7UKQ5-A0A7K7UKQ5_9CHAR	20	27	NkGygFgL
						A0A7K7UKQ5-A0A7K7UKQ5_9CHAR	81	88	TlGteIaI
						A0A7K7UKQ5-A0A7K7UKQ5_9CHAR	125	132	NlGcdVdF
						A0A7K7UKQ5-A0A7K7UKQ5_9CHAR	253	260	RpGvkLtL
						A0A7K7UKQ5-A0A7K7UKQ5_9CHAR	275	282	KlGlgLeL	yes	A0A7K7UKQ5-A0A7K7UKQ5_9CHAR
						A0A7L0F5Y1-A0A7L0F5Y1_CORCN	20	27	NkGygFgL
						A0A7L0F5Y1-A0A7L0F5Y1_CORCN	81	88	TlGteIaI
						A0A7L0F5Y1-A0A7L0F5Y1_CORCN	125	132	NlGcdVdF
						A0A7L0F5Y1-A0A7L0F5Y1_CORCN	253	260	RpGvkLtL
						A0A7L0F5Y1-A0A7L0F5Y1_CORCN	275	282	KlGlgLeL	yes	A0A7L0F5Y1-A0A7L0F5Y1_CORCN
						A0A7L2G2J7-A0A7L2G2J7_NYCGR	20	27	NkGygFgL
						A0A7L2G2J7-A0A7L2G2J7_NYCGR	81	88	TlGteIaI
						A0A7L2G2J7-A0A7L2G2J7_NYCGR	125	132	NlGcdVdF
						A0A7L2G2J7-A0A7L2G2J7_NYCGR	253	260	RpGvkLtL
						A0A7L2G2J7-A0A7L2G2J7_NYCGR	275	282	KlGlgLeL	yes	A0A7L2G2J7-A0A7L2G2J7_NYCGR
						A0A7L3STY2-A0A7L3STY2_RISTR	20	27	NkGygFgL
						A0A7L3STY2-A0A7L3STY2_RISTR	81	88	TlGteIaI
						A0A7L3STY2-A0A7L3STY2_RISTR	125	132	NlGcdVdF
						A0A7L3STY2-A0A7L3STY2_RISTR	253	260	RpGvkLtL
						A0A7L3STY2-A0A7L3STY2_RISTR	275	282	KlGlgLeL	yes	A0A7L3STY2-A0A7L3STY2_RISTR
						A0A7K9Z9W3-A0A7K9Z9W3_9CORV	20	27	NkGygFgL
						A0A7K9Z9W3-A0A7K9Z9W3_9CORV	81	88	TlGteIaI
						A0A7K9Z9W3-A0A7K9Z9W3_9CORV	125	132	NlGcdVdF
						A0A7K9Z9W3-A0A7K9Z9W3_9CORV	253	260	RpGvkLtL
						A0A7K9Z9W3-A0A7K9Z9W3_9CORV	275	282	KlGlgLeL	yes	A0A7K9Z9W3-A0A7K9Z9W3_9CORV
						A0A7K5UHX6-A0A7K5UHX6_9PASS	20	27	NkGygFgL
						A0A7K5UHX6-A0A7K5UHX6_9PASS	81	88	TlGteIaI
						A0A7K5UHX6-A0A7K5UHX6_9PASS	125	132	NlGcdVdF
						A0A7K5UHX6-A0A7K5UHX6_9PASS	253	260	RpGvkLtL
						A0A7K5UHX6-A0A7K5UHX6_9PASS	275	282	KlGlgLeL	yes	A0A7K5UHX6-A0A7K5UHX6_9PASS
						A0A6J0GL04-A0A6J0GL04_9PASS	19	26	NkGygFgL
						A0A6J0GL04-A0A6J0GL04_9PASS	80	87	TlGteIaI
						A0A6J0GL04-A0A6J0GL04_9PASS	124	131	NlGcdVdF
						A0A6J0GL04-A0A6J0GL04_9PASS	252	259	RpGvkLtL
						A0A6J0GL04-A0A6J0GL04_9PASS	274	281	KlGlgLeL	yes	A0A6J0GL04-A0A6J0GL04_9PASS
						A0A6J2I6C8-A0A6J2I6C8_9PASS	19	26	NkGygFgL
						A0A6J2I6C8-A0A6J2I6C8_9PASS	80	87	TlGteIaI
						A0A6J2I6C8-A0A6J2I6C8_9PASS	124	131	NlGcdVdF
						A0A6J2I6C8-A0A6J2I6C8_9PASS	252	259	RpGvkLtL
						A0A6J2I6C8-A0A6J2I6C8_9PASS	274	281	KlGlgLeL	yes	A0A6J2I6C8-A0A6J2I6C8_9PASS
						A0A7K5X7R6-A0A7K5X7R6_9CHAR	20	27	NkGygFgL
						A0A7K5X7R6-A0A7K5X7R6_9CHAR	81	88	TlGteIaI
						A0A7K5X7R6-A0A7K5X7R6_9CHAR	125	132	NlGcdVdF
						A0A7K5X7R6-A0A7K5X7R6_9CHAR	253	260	RpGvkLtL
						A0A7K5X7R6-A0A7K5X7R6_9CHAR	275	282	KlGlgLeL	yes	A0A7K5X7R6-A0A7K5X7R6_9CHAR
						A0A7L1R9B5-A0A7L1R9B5_9PASS	19	26	NkGygFgL
						A0A7L1R9B5-A0A7L1R9B5_9PASS	80	87	TlGteIaI
						A0A7L1R9B5-A0A7L1R9B5_9PASS	124	131	NlGcdVdF
						A0A7L1R9B5-A0A7L1R9B5_9PASS	252	259	RpGvkLtL
						A0A7L1R9B5-A0A7L1R9B5_9PASS	274	281	KlGlgLeL	yes	A0A7L1R9B5-A0A7L1R9B5_9PASS
						A0A7K6IKZ6-A0A7K6IKZ6_9CORV	20	27	NkGygFgL
						A0A7K6IKZ6-A0A7K6IKZ6_9CORV	81	88	TlGteIaI
						A0A7K6IKZ6-A0A7K6IKZ6_9CORV	125	132	NlGcdVdF
						A0A7K6IKZ6-A0A7K6IKZ6_9CORV	253	260	RpGvkLtL
						A0A7K6IKZ6-A0A7K6IKZ6_9CORV	275	282	KlGlgLeL	yes	A0A7K6IKZ6-A0A7K6IKZ6_9CORV
						A0A7K6K8L6-A0A7K6K8L6_9PASE	20	27	NkGygFgL
						A0A7K6K8L6-A0A7K6K8L6_9PASE	81	88	TlGteIaI
						A0A7K6K8L6-A0A7K6K8L6_9PASE	125	132	NlGcdVdF
						A0A7K6K8L6-A0A7K6K8L6_9PASE	253	260	RpGvkLtL
						A0A7K6K8L6-A0A7K6K8L6_9PASE	275	282	KlGlgLeL	yes	A0A7K6K8L6-A0A7K6K8L6_9PASE
						A0A7K5KTN5-A0A7K5KTN5_VIRAL	20	27	NkGygFgL
						A0A7K5KTN5-A0A7K5KTN5_VIRAL	81	88	TlGteIaI
						A0A7K5KTN5-A0A7K5KTN5_VIRAL	125	132	NlGcdVdF
						A0A7K5KTN5-A0A7K5KTN5_VIRAL	147	154	FeGwlVgY
						A0A7K5KTN5-A0A7K5KTN5_VIRAL	253	260	RpGvkLtL
						A0A7K5KTN5-A0A7K5KTN5_VIRAL	275	282	KlGlgLeL	yes	A0A7K5KTN5-A0A7K5KTN5_VIRAL
						A0A4D9EHD9-A0A4D9EHD9_9SAUR	34	41	NkGygFgL
						A0A4D9EHD9-A0A4D9EHD9_9SAUR	95	102	TlGteIaI
						A0A4D9EHD9-A0A4D9EHD9_9SAUR	139	146	NlGcdVdF
						A0A4D9EHD9-A0A4D9EHD9_9SAUR	267	274	RpGvkLtL
						A0A4D9EHD9-A0A4D9EHD9_9SAUR	285	292	SgGhkLgL
						A0A4D9EHD9-A0A4D9EHD9_9SAUR	289	296	KlGlgLeL	yes	A0A4D9EHD9-A0A4D9EHD9_9SAUR
						A0A672S3X9-A0A672S3X9_SINGR	25	32	NkGygFgM
						A0A672S3X9-A0A672S3X9_SINGR	86	93	TlGteIiI
						A0A672S3X9-A0A672S3X9_SINGR	130	137	NlGcdVdF
						A0A672S3X9-A0A672S3X9_SINGR	258	265	RpGvkLtL
						A0A672S3X9-A0A672S3X9_SINGR	276	283	SgGhkLgL
						A0A672S3X9-A0A672S3X9_SINGR	280	287	KlGlgLeL	yes	A0A672S3X9-A0A672S3X9_SINGR
						A0A7K7H8S5-A0A7K7H8S5_9PASS	41	48	TlGteIaI
						A0A7K7H8S5-A0A7K7H8S5_9PASS	85	92	NlGcdVdF
						A0A7K7H8S5-A0A7K7H8S5_9PASS	213	220	RpGvkLtL
						A0A7K7H8S5-A0A7K7H8S5_9PASS	235	242	KlGlgLeL	yes	A0A7K7H8S5-A0A7K7H8S5_9PASS
						A0A3B4CJD8-A0A3B4CJD8_PYGNA	19	26	NkGygFgL
						A0A3B4CJD8-A0A3B4CJD8_PYGNA	80	87	TlGteItV
						A0A3B4CJD8-A0A3B4CJD8_PYGNA	92	99	TkGlkLaF
						A0A3B4CJD8-A0A3B4CJD8_PYGNA	124	131	NvGcdVdF
						A0A3B4CJD8-A0A3B4CJD8_PYGNA	252	259	RpGvkLtL
						A0A3B4CJD8-A0A3B4CJD8_PYGNA	270	277	SgGhkLgL
						A0A3B4CJD8-A0A3B4CJD8_PYGNA	274	281	KlGlgLeL	yes	A0A3B4CJD8-A0A3B4CJD8_PYGNA
						A0A7K8CJV7-A0A7K8CJV7_9CORV	20	27	NkGygFgL
						A0A7K8CJV7-A0A7K8CJV7_9CORV	81	88	TlGteIaI
						A0A7K8CJV7-A0A7K8CJV7_9CORV	125	132	NlGcdVdF
						A0A7K8CJV7-A0A7K8CJV7_9CORV	253	260	RpGvkLtL
						A0A7K8CJV7-A0A7K8CJV7_9CORV	275	282	KlGlgLeL	yes	A0A7K8CJV7-A0A7K8CJV7_9CORV
						Q8AWD0-Q8AWD0_DANRE	19	26	NkGygFgM
						Q8AWD0-Q8AWD0_DANRE	80	87	TlGteInI
						Q8AWD0-Q8AWD0_DANRE	124	131	NlGcdVdF
						Q8AWD0-Q8AWD0_DANRE	252	259	RpGikLtL
						Q8AWD0-Q8AWD0_DANRE	270	277	SgGhkLgL
						Q8AWD0-Q8AWD0_DANRE	274	281	KlGlgLeL	yes	Q8AWD0-Q8AWD0_DANRE
						A0A7L1QS47-A0A7L1QS47_9PASS	20	27	NkGygFgL
						A0A7L1QS47-A0A7L1QS47_9PASS	81	88	TlGteIaI
						A0A7L1QS47-A0A7L1QS47_9PASS	125	132	NlGcdVdF
						A0A7L1QS47-A0A7L1QS47_9PASS	253	260	RpGvkLtL
						A0A7L1QS47-A0A7L1QS47_9PASS	275	282	KlGlgLeL	yes	A0A7L1QS47-A0A7L1QS47_9PASS
						A0A6P6L0B3-A0A6P6L0B3_CARAU	80	87	TlGteItV
						A0A6P6L0B3-A0A6P6L0B3_CARAU	92	99	TkGlkLtF
						A0A6P6L0B3-A0A6P6L0B3_CARAU	124	131	NvGcdVdF
						A0A6P6L0B3-A0A6P6L0B3_CARAU	252	259	RpGvkLtL
						A0A6P6L0B3-A0A6P6L0B3_CARAU	274	281	KlGlgLeL	yes	A0A6P6L0B3-A0A6P6L0B3_CARAU
						A0A6P7L5L8-A0A6P7L5L8_BETSP	19	26	SkGygFgI
						A0A6P7L5L8-A0A6P7L5L8_BETSP	80	87	TlGteVcV
						A0A6P7L5L8-A0A6P7L5L8_BETSP	92	99	TkGlkLtF
						A0A6P7L5L8-A0A6P7L5L8_BETSP	124	131	NvGadVdL
						A0A6P7L5L8-A0A6P7L5L8_BETSP	214	221	SnGtrFgI
						A0A6P7L5L8-A0A6P7L5L8_BETSP	252	259	RpGmkLtL
						A0A6P7L5L8-A0A6P7L5L8_BETSP	274	281	KlGlgLeL	yes	A0A6P7L5L8-A0A6P7L5L8_BETSP
						A0A3B1JGQ1-A0A3B1JGQ1_ASTMX	19	26	NkGygFgL
						A0A3B1JGQ1-A0A3B1JGQ1_ASTMX	80	87	TlGteItV
						A0A3B1JGQ1-A0A3B1JGQ1_ASTMX	92	99	TkGlkLtF
						A0A3B1JGQ1-A0A3B1JGQ1_ASTMX	124	131	NvGcdVdF
						A0A3B1JGQ1-A0A3B1JGQ1_ASTMX	252	259	RpGvkLtL
						A0A3B1JGQ1-A0A3B1JGQ1_ASTMX	274	281	KlGlgLeL	yes	A0A3B1JGQ1-A0A3B1JGQ1_ASTMX
						A0A7K6U743-A0A7K6U743_9AVES	20	27	NkGygFgL
						A0A7K6U743-A0A7K6U743_9AVES	81	88	TlGteIaI
						A0A7K6U743-A0A7K6U743_9AVES	125	132	NlGcdVdF
						A0A7K6U743-A0A7K6U743_9AVES	253	260	RpGvkLtL
						A0A7K6U743-A0A7K6U743_9AVES	275	282	KlGlgLeL	yes	A0A7K6U743-A0A7K6U743_9AVES

## Sheet: Vertebrates VDAC3
Sequence data				b-signal in b18		ProSite Data
Organism name (strain)	Accession	Protein information	b-signal in b19	and b19		Accession Number	Start	End	Sequence	b18+b19?
						A0A7L1R3G9-A0A7L1R3G9_9PASS	20	27	NkGygFgM
Aegotheles bennettii	A0A7K6UBF9	A0A7K6UBF9_9AVES VDAC3 protein (Fragment)	yes	yes		A0A7L1R3G9-A0A7L1R3G9_9PASS	81	88	TlGteVsV
Alca torda	A0A7K6YB94	A0A7K6YB94_ALCTO VDAC3 protein (Fragment)	yes	yes		A0A7L1R3G9-A0A7L1R3G9_9PASS	125	132	HtGcsVdI
Aramus guarauna	A0A7L1T4V6	A0A7L1T4V6_ARAGA VDAC3 protein (Fragment)	yes	yes		A0A7L1R3G9-A0A7L1R3G9_9PASS	253	260	RpGvkLtL
Ardeotis kori	A0A7K8LD45	A0A7K8LD45_9GRUI VDAC3 protein (Fragment)	yes	yes		A0A7L1R3G9-A0A7L1R3G9_9PASS	275	282	KvGlgFeL	yes	A0A7L1R3G9-A0A7L1R3G9_9PASS
Astyanax mexicanus	W5L0S3	W5L0S3_ASTMX Voltage-dependent anion-selective channel protein 3	yes	yes
Baryphthengus martii	A0A7K9DVV1	A0A7K9DVV1_BARMA VDAC3 protein (Fragment)	yes	yes		A0A7L0LAB4-A0A7L0LAB4_9SYLV	20	27	NkGygFgM
Betta splendens	A0A6P7NH05	A0A6P7NH05_BETSP Voltage-dependent anion-selective channel protein 3	yes	yes		A0A7L0LAB4-A0A7L0LAB4_9SYLV	81	88	TlGteVsV
Brachypteracias leptosomus	A0A7L2VPI7	A0A7L2VPI7_9AVES VDAC3 protein (Fragment)	yes	yes		A0A7L0LAB4-A0A7L0LAB4_9SYLV	125	132	HaGfnVdI
Burhinus bistriatus	A0A7K4SW75	A0A7K4SW75_9CHAR VDAC3 protein (Fragment)	yes	yes		A0A7L0LAB4-A0A7L0LAB4_9SYLV	253	260	RpGvkLtL
Callaeas wilsoni	A0A7L4L6I9	A0A7L4L6I9_9CORV VDAC3 protein (Fragment)	yes	yes		A0A7L0LAB4-A0A7L0LAB4_9SYLV	275	282	KiGlgFeL	yes	A0A7L0LAB4-A0A7L0LAB4_9SYLV
Carassius auratus	A0A6P6KL33	A0A6P6KL33_CARAU Voltage-dependent anion-selective channel protein 3	yes	yes
Cephalopterus ornatus	A0A7K5UIW1	A0A7K5UIW1_9PASS VDAC3 protein (Fragment)	yes	yes		A0A7L2TLM1-A0A7L2TLM1_POMRU	20	27	NkGygFgM
Cepphus grylle	A0A7L3RNW8	A0A7L3RNW8_CEPGR VDAC3 protein (Fragment)	yes	yes		A0A7L2TLM1-A0A7L2TLM1_POMRU	81	88	TlGteVsV
Cettia cetti	A0A7L3QE32	A0A7L3QE32_9SYLV VDAC3 protein (Fragment)	yes	yes		A0A7L2TLM1-A0A7L2TLM1_POMRU	125	132	HlGcnIdI
Chaetorhynchus papuensis	A0A7K8J9K8	A0A7K8J9K8_9PASS VDAC3 protein (Fragment)	yes	yes		A0A7L2TLM1-A0A7L2TLM1_POMRU	253	260	RpGvkLtL
Chionis minor	A0A7K7FBD2	A0A7K7FBD2_CHIMN VDAC3 protein (Fragment)	yes	yes
Chunga burmeisteri	A0A7K5GLX4	A0A7K5GLX4_9AVES VDAC3 protein (Fragment)	yes	yes		A0A7L2TLM1-A0A7L2TLM1_POMRU	275	282	KiGlgFeL
Ciconia maguari	A0A7L0B817	A0A7L0B817_9AVES VDAC3 protein (Fragment)	yes	yes
Cisticola juncidis	A0A7L1R3G9	A0A7L1R3G9_9PASS VDAC3 protein (Fragment)	yes	yes		A0A7L2KM33-A0A7L2KM33_9PASS	20	27	NkGygFgM
Climacteris rufus	A0A7K6QS65	A0A7K6QS65_9PASS VDAC3 protein (Fragment)	yes	yes		A0A7L2KM33-A0A7L2KM33_9PASS	81	88	TlGteVsI
Cnemophilus loriae	A0A7K8B1R1	A0A7K8B1R1_9CORV VDAC3 protein (Fragment)	yes	yes		A0A7L2KM33-A0A7L2KM33_9PASS	93	100	CkGmkLaV
Cochlearius cochlearius	A0A7K8PBV5	A0A7K8PBV5_COCCO VDAC3 protein (Fragment)	yes	yes		A0A7L2KM33-A0A7L2KM33_9PASS	125	132	HaGfsVdI
Corythaixoides concolor	A0A7L0F2F6	A0A7L0F2F6_CORCN VDAC3 protein (Fragment)	yes	yes		A0A7L2KM33-A0A7L2KM33_9PASS	253	260	RpGvkLtL
Cuculus canorus	A0A091GBL0	A0A091GBL0_9AVES Voltage-dependent anion-selective channel protein 3 (Fragment)	yes	yes		A0A7L2KM33-A0A7L2KM33_9PASS	275	282	KvGlgFeL	yes	A0A7L2KM33-A0A7L2KM33_9PASS
Danio rerio	Q6P0S2	Q6P0S2_DANRE Voltage-dependent anion-selective channel protein 3	yes	yes
Daphoenositta chrysoptera	A0A7K6FWI7	A0A7K6FWI7_9CORV VDAC3 protein (Fragment)	yes	yes		A0A7K9RM32-A0A7K9RM32_9PASS	20	27	NkGygFgM
Dasyornis broadbenti	A0A7K6HTP9	A0A7K6HTP9_9PASS VDAC3 protein (Fragment)	yes	yes		A0A7K9RM32-A0A7K9RM32_9PASS	81	88	TlGteVsI
Dicrurus megarhynchus	A0A7L0A6I4	A0A7L0A6I4_9CORV VDAC3 protein (Fragment)	yes	yes		A0A7K9RM32-A0A7K9RM32_9PASS	93	100	CkGmkLaV
Dromas ardeola	A0A7K5XY89	A0A7K5XY89_9CHAR VDAC3 protein (Fragment)	yes	yes		A0A7K9RM32-A0A7K9RM32_9PASS	125	132	HaGfsVdI
Dryobates pubescens	A0A093INE7	A0A093INE7_DRYPU Voltage-dependent anion-selective channel protein 3 (Fragment)	yes	yes		A0A7K9RM32-A0A7K9RM32_9PASS	253	260	RpGvkLtL
Edolisoma coerulescens	A0A7K9NWD1	A0A7K9NWD1_9CORV VDAC3 protein (Fragment)	yes	yes		A0A7K9RM32-A0A7K9RM32_9PASS	275	282	KvGlgFeL	yes	A0A7K9RM32-A0A7K9RM32_9PASS
Eulacestoma nigropectus	A0A7K8CUL9	A0A7K8CUL9_9CORV VDAC3 protein (Fragment)	yes	yes
Falcunculus frontatus	A0A093JJX6	A0A093JJX6_EURHL Voltage-dependent anion-selective channel protein 3 (Fragment)	yes	yes		A0A7K5WIX5-A0A7K5WIX5_9SYLV	20	27	NkGygFgM
Furnarius figulus	A0A7K5BDK9	A0A7K5BDK9_9FURN VDAC3 protein (Fragment)	yes	yes		A0A7K5WIX5-A0A7K5WIX5_9SYLV	81	88	TlGteVsV
Himantopus himantopus	A0A7K8ZQA0	A0A7K8ZQA0_9PASS VDAC3 protein (Fragment)	yes	yes		A0A7K5WIX5-A0A7K5WIX5_9SYLV	125	132	HaGcnVdI
Hydrobates tethys	A0A7K9MB62	A0A7K9MB62_HYDTY VDAC3 protein (Fragment)	yes	yes		A0A7K5WIX5-A0A7K5WIX5_9SYLV	253	260	RpGvkLtL
Hylia prasina	A0A7K5WIX5	A0A7K5WIX5_9SYLV VDAC3 protein (Fragment)	yes	yes		A0A7K5WIX5-A0A7K5WIX5_9SYLV	275	282	KiGlgFeL	yes	A0A7K5WIX5-A0A7K5WIX5_9SYLV
Ibidorhyncha struthersii	A0A7K7TWZ7	A0A7K7TWZ7_9CHAR VDAC3 protein (Fragment)	yes	yes
Lanius ludovicianus	A0A7K5SEZ9	A0A7K5SEZ9_LANLU VDAC3 protein (Fragment)	yes	yes		A0A7L2NWJ7-A0A7L2NWJ7_PYCJO	20	27	NkGygFgM
Lepidothrix coronata	A0A6J0IKQ3	A0A6J0IKQ3_9PASS Voltage-dependent anion-selective channel protein 3	yes	yes		A0A7L2NWJ7-A0A7L2NWJ7_PYCJO	81	88	TlGteVsV
Locustella ochotensis	A0A7L1RKK8	A0A7L1RKK8_9PASS VDAC3 protein (Fragment)	yes	yes		A0A7L2NWJ7-A0A7L2NWJ7_PYCJO	125	132	HaGcsVdI
Lophotis ruficrista	A0A7K8KAQ8	A0A7K8KAQ8_9GRUI VDAC3 protein (Fragment)	yes	yes		A0A7L2NWJ7-A0A7L2NWJ7_PYCJO	253	260	RpGvkLtL
Machaerirhynchus nigripectus	A0A7K6IIT9	A0A7K6IIT9_9CORV VDAC3 protein (Fragment)	yes	yes		A0A7L2NWJ7-A0A7L2NWJ7_PYCJO	275	282	KiGlgFeL	yes	A0A7L2NWJ7-A0A7L2NWJ7_PYCJO
Melanocharis versteri	A0A7K7ZSB7	A0A7K7ZSB7_9PASE VDAC3 protein (Fragment)	yes	yes
Mesembrinibis cayennensis	A0A091RU79	A0A091RU79_MERNU Voltage-dependent anion-selective channel protein 3 (Fragment)	yes	yes		A0A7L1FKR1-A0A7L1FKR1_SYLBO	20	27	NkGygFgM
Mionectes macconnelli	A0A7K5KKB2	A0A7K5KKB2_9TYRA VDAC3 protein (Fragment)	yes	yes		A0A7L1FKR1-A0A7L1FKR1_SYLBO	81	88	TlGteVsV
Mohoua ochrocephala	A0A7K7X638	A0A7K7X638_9PASS VDAC3 protein (Fragment)	yes	yes		A0A7L1FKR1-A0A7L1FKR1_SYLBO	125	132	HaGcsVdI
Neopipo cinnamomea	A0A7K4QVX8	A0A7K4QVX8_9TYRA VDAC3 protein (Fragment)	yes	yes		A0A7L1FKR1-A0A7L1FKR1_SYLBO	253	260	RsGvkLtL
Nyctibius grandis	A0A7K8SNM0	A0A7K8SNM0_9AVES VDAC3 protein (Fragment)	yes	yes		A0A7L1FKR1-A0A7L1FKR1_SYLBO	275	282	KiGlgFeL	yes	A0A7L1FKR1-A0A7L1FKR1_SYLBO
Onychorhynchus coronatus	A0A7K8UL75	A0A7K8UL75_OCEOC VDAC3 protein (Fragment)	yes	yes
Oreocharis arfaki	A0A7J6CSR7	A0A7J6CSR7_9TELE Uncharacterized protein	yes	yes		A0A7K7E431-A0A7K7E431_9SYLV	20	27	NkGygFgM
Origma solitaria	A0A7K6DMB0	A0A7K6DMB0_9PASS VDAC3 protein (Fragment)	yes	yes		A0A7K7E431-A0A7K7E431_9SYLV	81	88	TlGteVsV
Oriolus oriolus	A0A7L1Q6C5	A0A7L1Q6C5_ORIOR VDAC3 protein (Fragment)	yes	yes		A0A7K7E431-A0A7K7E431_9SYLV	125	132	HaGcsVdI
Orthonyx spaldingii	A0A7K8GU10	A0A7K8GU10_ORTSP VDAC3 protein (Fragment)	yes	yes		A0A7K7E431-A0A7K7E431_9SYLV	253	260	RsGvkLtL
Oxyruncus cristatus	A0A7L0ZKR4	A0A7L0ZKR4_9PASS VDAC3 protein (Fragment)	yes	yes		A0A7K7E431-A0A7K7E431_9SYLV	275	282	KiGlgFeL	yes	A0A7K7E431-A0A7K7E431_9SYLV
Panurus biarmicus	A0A7K6MCQ1	A0A7K6MCQ1_PANBI VDAC3 protein (Fragment)	yes	yes
Phaetusa simplex	A0A7L4B3L9	A0A7L4B3L9_9CHAR VDAC3 protein (Fragment)	yes	yes		A0A7L0Y0I7-A0A7L0Y0I7_TYRSA	20	27	NkGygFgM
Pipra filicauda	A0A091TVV0	A0A091TVV0_PHORB Voltage-dependent anion-selective channel protein 3 (Fragment)	yes	yes		A0A7L0Y0I7-A0A7L0Y0I7_TYRSA	81	88	TlGteVaV
Piprites chloris	A0A7L0J5G4	A0A7L0J5G4_PIPCL VDAC3 protein (Fragment)	yes	yes		A0A7L0Y0I7-A0A7L0Y0I7_TYRSA	125	132	NvGcnIdI
Platysternon megacephalum	A0A4D9EAK4	A0A4D9EAK4_9SAUR Voltage-dependent anion-selective channel protein 3	yes	yes		A0A7L0Y0I7-A0A7L0Y0I7_TYRSA	253	260	RpGvkLtV
Pomatorhinus ruficollis	A0A7L4J817	A0A7L4J817_9PASS VDAC3 protein (Fragment)	yes	yes		A0A7L0Y0I7-A0A7L0Y0I7_TYRSA	275	282	KvGlgFeL	yes	A0A7L0Y0I7-A0A7L0Y0I7_TYRSA
Pomatostomus ruficeps	A0A7L2TLM1	A0A7L2TLM1_POMRU VDAC3 protein (Fragment)	yes
Ptilonorhynchus violaceus	A0A7K6C741	A0A7K6C741_PTIVI VDAC3 protein (Fragment)	yes	yes		A0A7K6DMB0-A0A7K6DMB0_9PASS	20	27	NkGygFgM
Ptilorrhoa leucosticta	A0A7K8MFQ1	A0A7K8MFQ1_9CORV VDAC3 protein (Fragment)	yes	yes		A0A7K6DMB0-A0A7K6DMB0_9PASS	125	132	HlGcnIdI
Pycnonotus jocosus	A0A7L2NWJ7	A0A7L2NWJ7_PYCJO VDAC3 protein (Fragment)	yes	yes		A0A7K6DMB0-A0A7K6DMB0_9PASS	253	260	RpGikLtL
Pygocentrus nattereri	A0A3B4BPH0	A0A3B4BPH0_PYGNA Voltage-dependent anion-selective channel protein 3	yes	yes		A0A7K6DMB0-A0A7K6DMB0_9PASS	275	282	KiGlgFeL	yes	A0A7K6DMB0-A0A7K6DMB0_9PASS
Rhagologus leucostigma	A0A7K8BZZ8	A0A7K8BZZ8_9CORV VDAC3 protein (Fragment)	yes	yes
Rhegmatorhina hoffmannsi	A0A7K7HGH3	A0A7K7HGH3_9PASS VDAC3 protein (Fragment)	yes	yes		A0A7L4J817-A0A7L4J817_9PASS	20	27	NkGygFgM
Rissa tridactyla	A0A7L3TFF4	A0A7L3TFF4_RISTR VDAC3 protein (Fragment)	yes	yes		A0A7L4J817-A0A7L4J817_9PASS	81	88	TlGteVsV
Sapayoa aenigma	A0A7K8YH33	A0A7K8YH33_9PASS VDAC3 protein (Fragment)	yes	yes		A0A7L4J817-A0A7L4J817_9PASS	125	132	HaGcnVdI
Sclerurus mexicanus	A0A7K8W961	A0A7K8W961_9FURN VDAC3 protein (Fragment)	yes	yes		A0A7L4J817-A0A7L4J817_9PASS	253	260	RpGvkLtL
Scopus umbretta	A0A7L4ICQ1	A0A7L4ICQ1_SCOUM VDAC3 protein (Fragment)	yes	yes		A0A7L4J817-A0A7L4J817_9PASS	275	282	KiGlgFeL	yes	A0A7L4J817-A0A7L4J817_9PASS
Sinocyclocheilus grahami	A0A672R6W4	A0A672R6W4_SINGR Voltage-dependent anion-selective channel protein 3	yes	yes
Smutsornis africanus	A0A672R751	A0A672R751_SINGR Voltage-dependent anion-selective channel protein 3	yes	yes		A0A7L0ZKR4-A0A7L0ZKR4_9PASS	20	27	NkGygFgM
Stercorarius parasiticus	A0A7K9G086	A0A7K9G086_STEPR VDAC3 protein (Fragment)	yes	yes		A0A7L0ZKR4-A0A7L0ZKR4_9PASS	81	88	TlGteVaV
Sterrhoptilus dennistouni	A0A7K9RM32	A0A7K9RM32_9PASS VDAC3 protein (Fragment)	yes	yes		A0A7L0ZKR4-A0A7L0ZKR4_9PASS	125	132	NvGcnIdI
Sylvia atricapilla	A0A7K7E431	A0A7K7E431_9SYLV VDAC3 protein (Fragment)	yes	yes		A0A7L0ZKR4-A0A7L0ZKR4_9PASS	253	260	RpGvkLtV
Sylvia borin	A0A7L1FKR1	A0A7L1FKR1_SYLBO VDAC3 protein (Fragment)	yes	yes		A0A7L0ZKR4-A0A7L0ZKR4_9PASS	275	282	KiGlgFeL	yes	A0A7L0ZKR4-A0A7L0ZKR4_9PASS
Tachuris rubrigastra	A0A7L0LAB4	A0A7L0LAB4_9SYLV VDAC3 protein (Fragment)	yes	yes
Tyrannus savana	A0A7L0Y0I7	A0A7L0Y0I7_TYRSA VDAC3 protein (Fragment)	yes	yes		A0A7K4QVX8-A0A7K4QVX8_9TYRA	20	27	NkGygFgM
Uria aalge	A0A093F879	A0A093F879_TYTAL Voltage-dependent anion-selective channel protein 3 (Fragment)	yes	yes		A0A7K4QVX8-A0A7K4QVX8_9TYRA	81	88	TlGteVaV
Vireo altiloquus	A0A7K5L3X5	A0A7K5L3X5_VIRAL VDAC3 protein (Fragment)	yes	yes		A0A7K4QVX8-A0A7K4QVX8_9TYRA	125	132	NvGcnIdI
Zosterops hypoxanthus	A0A7L2KM33	A0A7L2KM33_9PASS VDAC3 protein (Fragment)	yes	yes		A0A7K4QVX8-A0A7K4QVX8_9TYRA	253	260	RpGvkLtV
						A0A7K4QVX8-A0A7K4QVX8_9TYRA	275	282	KiGlgFeL	yes	A0A7K4QVX8-A0A7K4QVX8_9TYRA
		Total with signal in b19	83
		Total with signals in both b18 and b19	82			A0A7K5KKB2-A0A7K5KKB2_9TYRA	20	27	NkGygFgM
		Total without signal In b19	0			A0A7K5KKB2-A0A7K5KKB2_9TYRA	81	88	TlGteVaV
		Total sequences	83			A0A7K5KKB2-A0A7K5KKB2_9TYRA	125	132	NvGcnIdI
						A0A7K5KKB2-A0A7K5KKB2_9TYRA	253	260	RpGvkLtV
						A0A7K5KKB2-A0A7K5KKB2_9TYRA	275	282	KiGlgFeL	yes	A0A7K5KKB2-A0A7K5KKB2_9TYRA
						A0A6J0IKQ3-A0A6J0IKQ3_9PASS	19	26	NkGygFgM
						A0A6J0IKQ3-A0A6J0IKQ3_9PASS	80	87	TlGteVaV
						A0A6J0IKQ3-A0A6J0IKQ3_9PASS	124	131	NvGcnIdI
						A0A6J0IKQ3-A0A6J0IKQ3_9PASS	252	259	RpGvkLtV
						A0A6J0IKQ3-A0A6J0IKQ3_9PASS	274	281	KvGlgFeL	yes	A0A6J0IKQ3-A0A6J0IKQ3_9PASS
						A0A3B4BPH0-A0A3B4BPH0_PYGNA	193	200	NvGcdIdF
						A0A3B4BPH0-A0A3B4BPH0_PYGNA	321	328	RpGvkLtL
						A0A3B4BPH0-A0A3B4BPH0_PYGNA	343	350	KvGmgFeL	yes	A0A3B4BPH0-A0A3B4BPH0_PYGNA
						A0A7K8B1R1-A0A7K8B1R1_9CORV	20	27	NkGygFgM
						A0A7K8B1R1-A0A7K8B1R1_9CORV	81	88	TlGteVsV
						A0A7K8B1R1-A0A7K8B1R1_9CORV	125	132	HlGcnVdI
						A0A7K8B1R1-A0A7K8B1R1_9CORV	253	260	RpGvkLtL
						A0A7K8B1R1-A0A7K8B1R1_9CORV	275	282	KiGlgFeL	yes	A0A7K8B1R1-A0A7K8B1R1_9CORV
						A0A7K5L3X5-A0A7K5L3X5_VIRAL	20	27	NkGygFgM
						A0A7K5L3X5-A0A7K5L3X5_VIRAL	81	88	TlGteVsV
						A0A7K5L3X5-A0A7K5L3X5_VIRAL	125	132	HlGcnIdI
						A0A7K5L3X5-A0A7K5L3X5_VIRAL	253	260	RpGikLtV
						A0A7K5L3X5-A0A7K5L3X5_VIRAL	275	282	KiGlgFeV	yes	A0A7K5L3X5-A0A7K5L3X5_VIRAL
						A0A7K5UIW1-A0A7K5UIW1_9PASS	20	27	NkGygFgM
						A0A7K5UIW1-A0A7K5UIW1_9PASS	81	88	TlGteVaV
						A0A7K5UIW1-A0A7K5UIW1_9PASS	125	132	NvGcnIdI
						A0A7K5UIW1-A0A7K5UIW1_9PASS	253	260	RpGvkLtV
						A0A7K5UIW1-A0A7K5UIW1_9PASS	275	282	KiGlgFeL	yes	A0A7K5UIW1-A0A7K5UIW1_9PASS
						A0A7K8CUL9-A0A7K8CUL9_9CORV	20	27	NkGygFgM
						A0A7K8CUL9-A0A7K8CUL9_9CORV	81	88	TlGteVsV
						A0A7K8CUL9-A0A7K8CUL9_9CORV	125	132	HlGcnIdI
						A0A7K8CUL9-A0A7K8CUL9_9CORV	253	260	RpGvkLtL
						A0A7K8CUL9-A0A7K8CUL9_9CORV	275	282	KiGlgFeL	yes	A0A7K8CUL9-A0A7K8CUL9_9CORV
						A0A7K8ZQA0-A0A7K8ZQA0_9PASS	20	27	NkGygFgM
						A0A7K8ZQA0-A0A7K8ZQA0_9PASS	81	88	TlGteIaV
						A0A7K8ZQA0-A0A7K8ZQA0_9PASS	125	132	NvGcnIdI
						A0A7K8ZQA0-A0A7K8ZQA0_9PASS	253	260	RpGvkLtL
						A0A7K8ZQA0-A0A7K8ZQA0_9PASS	275	282	KiGlgFeL	yes	A0A7K8ZQA0-A0A7K8ZQA0_9PASS
						A0A7K6HTP9-A0A7K6HTP9_9PASS	20	27	NkGygFgM
						A0A7K6HTP9-A0A7K6HTP9_9PASS	125	132	HlGcnIdI
						A0A7K6HTP9-A0A7K6HTP9_9PASS	253	260	RpGvkLtL
						A0A7K6HTP9-A0A7K6HTP9_9PASS	275	282	KiGlgFeL	yes	A0A7K6HTP9-A0A7K6HTP9_9PASS
						A0A7L1Q6C5-A0A7L1Q6C5_ORIOR	20	27	NkGygFgM
						A0A7L1Q6C5-A0A7L1Q6C5_ORIOR	81	88	TlGteVsV
						A0A7L1Q6C5-A0A7L1Q6C5_ORIOR	125	132	HvGcnIdI
						A0A7L1Q6C5-A0A7L1Q6C5_ORIOR	253	260	RpGvkLtL
						A0A7L1Q6C5-A0A7L1Q6C5_ORIOR	275	282	KiGlgFeL	yes	A0A7L1Q6C5-A0A7L1Q6C5_ORIOR
						A0A7K6MCQ1-A0A7K6MCQ1_PANBI	20	27	NkGygFgM
						A0A7K6MCQ1-A0A7K6MCQ1_PANBI	81	88	TlGteVsV
						A0A7K6MCQ1-A0A7K6MCQ1_PANBI	125	132	HvGcnVdI
						A0A7K6MCQ1-A0A7K6MCQ1_PANBI	253	260	RpGvkLtL
						A0A7K6MCQ1-A0A7K6MCQ1_PANBI	275	282	KiGlgFeL	yes	A0A7K6MCQ1-A0A7K6MCQ1_PANBI
						A0A7K6QS65-A0A7K6QS65_9PASS	20	27	NkGygFgM
						A0A7K6QS65-A0A7K6QS65_9PASS	81	88	TlGteVsV
						A0A7K6QS65-A0A7K6QS65_9PASS	125	132	HlGcnVdI
						A0A7K6QS65-A0A7K6QS65_9PASS	253	260	RsGvkLtL
						A0A7K6QS65-A0A7K6QS65_9PASS	275	282	KiGlgFeL	yes	A0A7K6QS65-A0A7K6QS65_9PASS
						A0A7L1RKK8-A0A7L1RKK8_9PASS	20	27	NkGygFgM
						A0A7L1RKK8-A0A7L1RKK8_9PASS	81	88	TlGteVsV
						A0A7L1RKK8-A0A7L1RKK8_9PASS	125	132	HaGcsVdI
						A0A7L1RKK8-A0A7L1RKK8_9PASS	253	260	RpGvkLtL
						A0A7L1RKK8-A0A7L1RKK8_9PASS	275	282	KiGlgFeL	yes	A0A7L1RKK8-A0A7L1RKK8_9PASS
						A0A7K9MB62-A0A7K9MB62_HYDTY	20	27	NkGygFgM
						A0A7K9MB62-A0A7K9MB62_HYDTY	81	88	TlGteVsM
						A0A7K9MB62-A0A7K9MB62_HYDTY	125	132	NlGcnIdI
						A0A7K9MB62-A0A7K9MB62_HYDTY	253	260	RpGvkLtL
						A0A7K9MB62-A0A7K9MB62_HYDTY	275	282	KvGlgFeL	yes	A0A7K9MB62-A0A7K9MB62_HYDTY
						A0A7K8KAQ8-A0A7K8KAQ8_9GRUI	20	27	NkGygFgM
						A0A7K8KAQ8-A0A7K8KAQ8_9GRUI	81	88	TlGteIsM
						A0A7K8KAQ8-A0A7K8KAQ8_9GRUI	125	132	NlGcnIdI
						A0A7K8KAQ8-A0A7K8KAQ8_9GRUI	253	260	RpGvkLtL
						A0A7K8KAQ8-A0A7K8KAQ8_9GRUI	275	282	KvGlgFeL	yes	A0A7K8KAQ8-A0A7K8KAQ8_9GRUI
						A0A6P7NH05-A0A6P7NH05_BETSP	124	131	NmGcdLdF
						A0A6P7NH05-A0A6P7NH05_BETSP	252	259	RpGvkLtL
						A0A6P7NH05-A0A6P7NH05_BETSP	274	281	KvGlgFeL	yes	A0A6P7NH05-A0A6P7NH05_BETSP
						A0A093F879-A0A093F879_TYTAL	20	27	NkGygFgM
						A0A093F879-A0A093F879_TYTAL	81	88	TlGteVsM
						A0A093F879-A0A093F879_TYTAL	125	132	NlGcnIdI
						A0A093F879-A0A093F879_TYTAL	253	260	RpGvkLtL
						A0A093F879-A0A093F879_TYTAL	275	282	KvGlgFeL	yes	A0A093F879-A0A093F879_TYTAL
						A0A093JJX6-A0A093JJX6_EURHL	20	27	NkGygFgM
						A0A093JJX6-A0A093JJX6_EURHL	81	88	TlGteVsM
						A0A093JJX6-A0A093JJX6_EURHL	125	132	NlGcnIdI
						A0A093JJX6-A0A093JJX6_EURHL	253	260	RpGvkLtL
						A0A093JJX6-A0A093JJX6_EURHL	275	282	KiGlgFeL	yes	A0A093JJX6-A0A093JJX6_EURHL
						A0A7K6C741-A0A7K6C741_PTIVI	20	27	NkGygFgM
						A0A7K6C741-A0A7K6C741_PTIVI	81	88	TlGteVaV
						A0A7K6C741-A0A7K6C741_PTIVI	125	132	HlGcnIdI
						A0A7K6C741-A0A7K6C741_PTIVI	253	260	RpGvkLtL
						A0A7K6C741-A0A7K6C741_PTIVI	275	282	KiGlgFeL	yes	A0A7K6C741-A0A7K6C741_PTIVI
						A0A7L0A6I4-A0A7L0A6I4_9CORV	20	27	NkGygFgM
						A0A7L0A6I4-A0A7L0A6I4_9CORV	81	88	TlGteVsV
						A0A7L0A6I4-A0A7L0A6I4_9CORV	125	132	HlGcnIdI
						A0A7L0A6I4-A0A7L0A6I4_9CORV	253	260	RpGvkLtL
						A0A7L0A6I4-A0A7L0A6I4_9CORV	275	282	KiGlgFeL	yes	A0A7L0A6I4-A0A7L0A6I4_9CORV
						A0A7L4B3L9-A0A7L4B3L9_9CHAR	20	27	NkGygFgM
						A0A7L4B3L9-A0A7L4B3L9_9CHAR	81	88	TlGteVsM
						A0A7L4B3L9-A0A7L4B3L9_9CHAR	125	132	NlGcnIdI
						A0A7L4B3L9-A0A7L4B3L9_9CHAR	253	260	RpGvkLtL
						A0A7L4B3L9-A0A7L4B3L9_9CHAR	275	282	KvGlgFeL	yes	A0A7L4B3L9-A0A7L4B3L9_9CHAR
						A0A7K5XY89-A0A7K5XY89_9CHAR	20	27	NkGygFgM
						A0A7K5XY89-A0A7K5XY89_9CHAR	81	88	TlGteVsM
						A0A7K5XY89-A0A7K5XY89_9CHAR	125	132	NlGcnIdI
						A0A7K5XY89-A0A7K5XY89_9CHAR	253	260	RpGvkLtL
						A0A7K5XY89-A0A7K5XY89_9CHAR	275	282	KvGlgFeL	yes	A0A7K5XY89-A0A7K5XY89_9CHAR
						A0A7L3RNW8-A0A7L3RNW8_CEPGR	20	27	NkGygFgM
						A0A7L3RNW8-A0A7L3RNW8_CEPGR	81	88	TlGteVsM
						A0A7L3RNW8-A0A7L3RNW8_CEPGR	125	132	NlGcnIdI
						A0A7L3RNW8-A0A7L3RNW8_CEPGR	253	260	RpGvkLtL
						A0A7L3RNW8-A0A7L3RNW8_CEPGR	275	282	KvGlgFeL	yes	A0A7L3RNW8-A0A7L3RNW8_CEPGR
						A0A7L1T4V6-A0A7L1T4V6_ARAGA	20	27	NkGygFgM
						A0A7L1T4V6-A0A7L1T4V6_ARAGA	81	88	TlGteVsM
						A0A7L1T4V6-A0A7L1T4V6_ARAGA	125	132	NlGcnIdI
						A0A7L1T4V6-A0A7L1T4V6_ARAGA	253	260	RrGvkLtL
						A0A7L1T4V6-A0A7L1T4V6_ARAGA	275	282	KvGlgFeL	yes	A0A7L1T4V6-A0A7L1T4V6_ARAGA
						A0A7K7X638-A0A7K7X638_9PASS	20	27	NkGygFgM
						A0A7K7X638-A0A7K7X638_9PASS	81	88	TlGteVsV
						A0A7K7X638-A0A7K7X638_9PASS	125	132	HlGcnIdI
						A0A7K7X638-A0A7K7X638_9PASS	253	260	RpGvkLtL
						A0A7K7X638-A0A7K7X638_9PASS	275	282	KiGlgFeL	yes	A0A7K7X638-A0A7K7X638_9PASS
						A0A7K9DVV1-A0A7K9DVV1_BARMA	20	27	NkGygFgM
						A0A7K9DVV1-A0A7K9DVV1_BARMA	81	88	TlGteVsM
						A0A7K9DVV1-A0A7K9DVV1_BARMA	125	132	NlGcnIdI
						A0A7K9DVV1-A0A7K9DVV1_BARMA	253	260	RpGvkLtL
						A0A7K9DVV1-A0A7K9DVV1_BARMA	275	282	KvGlgFeL	yes	A0A7K9DVV1-A0A7K9DVV1_BARMA
						A0A7K9G086-A0A7K9G086_STEPR	20	27	NkGygFgM
						A0A7K9G086-A0A7K9G086_STEPR	81	88	TlGteVsM
						A0A7K9G086-A0A7K9G086_STEPR	125	132	NlGcnIdI
						A0A7K9G086-A0A7K9G086_STEPR	253	260	RpGvkLtL
						A0A7K9G086-A0A7K9G086_STEPR	275	282	KvGlgFeL	yes	A0A7K9G086-A0A7K9G086_STEPR
						A0A7K6YB94-A0A7K6YB94_ALCTO	20	27	NkGygFgM
						A0A7K6YB94-A0A7K6YB94_ALCTO	81	88	TlGteVsM
						A0A7K6YB94-A0A7K6YB94_ALCTO	125	132	NlGcnIdI
						A0A7K6YB94-A0A7K6YB94_ALCTO	253	260	RpGvkLtL
						A0A7K6YB94-A0A7K6YB94_ALCTO	275	282	KvGlgFeL	yes	A0A7K6YB94-A0A7K6YB94_ALCTO
						A0A7K8MFQ1-A0A7K8MFQ1_9CORV	20	27	NkGygFgM
						A0A7K8MFQ1-A0A7K8MFQ1_9CORV	81	88	TlGteVsV
						A0A7K8MFQ1-A0A7K8MFQ1_9CORV	125	132	HlGcnIdI
						A0A7K8MFQ1-A0A7K8MFQ1_9CORV	253	260	RpGvkLtL
						A0A7K8MFQ1-A0A7K8MFQ1_9CORV	275	282	KiGlgFeL	yes	A0A7K8MFQ1-A0A7K8MFQ1_9CORV
						A0A7K8PBV5-A0A7K8PBV5_COCCO	20	27	NkGygFgL
						A0A7K8PBV5-A0A7K8PBV5_COCCO	81	88	TlGteVsM
						A0A7K8PBV5-A0A7K8PBV5_COCCO	125	132	NlGcnIdI
						A0A7K8PBV5-A0A7K8PBV5_COCCO	253	260	RpGvkLtL
						A0A7K8PBV5-A0A7K8PBV5_COCCO	275	282	KvGlgFeL	yes	A0A7K8PBV5-A0A7K8PBV5_COCCO
						A0A7K7TWZ7-A0A7K7TWZ7_9CHAR	20	27	NkGygFgM
						A0A7K7TWZ7-A0A7K7TWZ7_9CHAR	81	88	TlGteVsM
						A0A7K7TWZ7-A0A7K7TWZ7_9CHAR	125	132	NlGcnIdI
						A0A7K7TWZ7-A0A7K7TWZ7_9CHAR	253	260	RpGvkLtL
						A0A7K7TWZ7-A0A7K7TWZ7_9CHAR	275	282	KvGlgFeL	yes	A0A7K7TWZ7-A0A7K7TWZ7_9CHAR
						A0A7L0F2F6-A0A7L0F2F6_CORCN	20	27	NkGygFgM
						A0A7L0F2F6-A0A7L0F2F6_CORCN	81	88	TlGteVsM
						A0A7L0F2F6-A0A7L0F2F6_CORCN	125	132	NlGcnIdI
						A0A7L0F2F6-A0A7L0F2F6_CORCN	253	260	RpGvkLtL
						A0A7L0F2F6-A0A7L0F2F6_CORCN	275	282	KvGlgFeL	yes	A0A7L0F2F6-A0A7L0F2F6_CORCN
						A0A7L3TFF4-A0A7L3TFF4_RISTR	20	27	NkGygFgM
						A0A7L3TFF4-A0A7L3TFF4_RISTR	81	88	TlGteVsM
						A0A7L3TFF4-A0A7L3TFF4_RISTR	125	132	NlGcnIdI
						A0A7L3TFF4-A0A7L3TFF4_RISTR	253	260	RpGvkLtL
						A0A7L3TFF4-A0A7L3TFF4_RISTR	275	282	KvGlgFeL	yes	A0A7L3TFF4-A0A7L3TFF4_RISTR
						A0A7K7ZSB7-A0A7K7ZSB7_9PASE	20	27	NkGygFgM
						A0A7K7ZSB7-A0A7K7ZSB7_9PASE	81	88	TlGteVsV
						A0A7K7ZSB7-A0A7K7ZSB7_9PASE	125	132	HlGcnVdI
						A0A7K7ZSB7-A0A7K7ZSB7_9PASE	253	260	RpGvkLtL
						A0A7K7ZSB7-A0A7K7ZSB7_9PASE	275	282	KiGlgFeL	yes	A0A7K7ZSB7-A0A7K7ZSB7_9PASE
						W5L0S3-W5L0S3_ASTMX	124	131	NvGcdIdF
						W5L0S3-W5L0S3_ASTMX	252	259	RpGvkLtL
						W5L0S3-W5L0S3_ASTMX	274	281	KvGmgFeL	yes	W5L0S3-W5L0S3_ASTMX
						A0A7K8GU10-A0A7K8GU10_ORTSP	20	27	NkGygFgM
						A0A7K8GU10-A0A7K8GU10_ORTSP	81	88	TlGteVsV
						A0A7K8GU10-A0A7K8GU10_ORTSP	125	132	HlGcnIdI
						A0A7K8GU10-A0A7K8GU10_ORTSP	253	260	RpGvkLtL
						A0A7K8GU10-A0A7K8GU10_ORTSP	275	282	KiGlgFeL	yes	A0A7K8GU10-A0A7K8GU10_ORTSP
						A0A091GBL0-A0A091GBL0_9AVES	20	27	NkGygFgM
						A0A091GBL0-A0A091GBL0_9AVES	125	132	NlGcnIdI
						A0A091GBL0-A0A091GBL0_9AVES	253	260	RpGvkLtL
						A0A091GBL0-A0A091GBL0_9AVES	275	282	KvGlgFeL	yes	A0A091GBL0-A0A091GBL0_9AVES
						A0A7K5SEZ9-A0A7K5SEZ9_LANLU	20	27	NkGygFgM
						A0A7K5SEZ9-A0A7K5SEZ9_LANLU	81	88	TlGteVsV
						A0A7K5SEZ9-A0A7K5SEZ9_LANLU	125	132	HlGcnIdI
						A0A7K5SEZ9-A0A7K5SEZ9_LANLU	253	260	RpGvkLtL
						A0A7K5SEZ9-A0A7K5SEZ9_LANLU	275	282	KiGlgFeL	yes	A0A7K5SEZ9-A0A7K5SEZ9_LANLU
						A0A7L0J5G4-A0A7L0J5G4_PIPCL	20	27	NkGygFgM
						A0A7L0J5G4-A0A7L0J5G4_PIPCL	81	88	TlGteVaV
						A0A7L0J5G4-A0A7L0J5G4_PIPCL	125	132	NvGcnVdI
						A0A7L0J5G4-A0A7L0J5G4_PIPCL	253	260	RpGvkLtV
						A0A7L0J5G4-A0A7L0J5G4_PIPCL	275	282	KiGlgFeL	yes	A0A7L0J5G4-A0A7L0J5G4_PIPCL
						A0A7K9NWD1-A0A7K9NWD1_9CORV	20	27	NkGygFgM
						A0A7K9NWD1-A0A7K9NWD1_9CORV	81	88	TlGteVsV
						A0A7K9NWD1-A0A7K9NWD1_9CORV	125	132	HlGcnIdI
						A0A7K9NWD1-A0A7K9NWD1_9CORV	253	260	RpGvkLtL
						A0A7K9NWD1-A0A7K9NWD1_9CORV	275	282	KiGlgFeL	yes	A0A7K9NWD1-A0A7K9NWD1_9CORV
						A0A7K7HGH3-A0A7K7HGH3_9PASS	20	27	NkGygFgM
						A0A7K7HGH3-A0A7K7HGH3_9PASS	81	88	TlGteIaL
						A0A7K7HGH3-A0A7K7HGH3_9PASS	125	132	NlGcnIdI
						A0A7K7HGH3-A0A7K7HGH3_9PASS	253	260	RpGvkLtL
						A0A7K7HGH3-A0A7K7HGH3_9PASS	275	282	KvGlgFeL	yes	A0A7K7HGH3-A0A7K7HGH3_9PASS
						A0A672R6W4-A0A672R6W4_SINGR	127	134	NvGcdLdF
						A0A672R6W4-A0A672R6W4_SINGR	221	228	RfGiaVkY
						A0A672R6W4-A0A672R6W4_SINGR	255	262	RpGvkLtL
						A0A672R6W4-A0A672R6W4_SINGR	277	284	KvGmgFeL	yes	A0A672R6W4-A0A672R6W4_SINGR
						A0A672R751-A0A672R751_SINGR	127	134	NvGcdLdF
						A0A672R751-A0A672R751_SINGR	221	228	RfGiaVkY
						A0A672R751-A0A672R751_SINGR	255	262	RpGvkLtL
						A0A672R751-A0A672R751_SINGR	277	284	KvGmgFeL	yes	A0A672R751-A0A672R751_SINGR
						A0A7L4L6I9-A0A7L4L6I9_9CORV	20	27	NkGygFgM
						A0A7L4L6I9-A0A7L4L6I9_9CORV	81	88	TlGteVsV
						A0A7L4L6I9-A0A7L4L6I9_9CORV	125	132	HlGcnIdI
						A0A7L4L6I9-A0A7L4L6I9_9CORV	253	260	RpGvkLtL
						A0A7L4L6I9-A0A7L4L6I9_9CORV	275	282	KiGlgFeL	yes	A0A7L4L6I9-A0A7L4L6I9_9CORV
						A0A7K7FBD2-A0A7K7FBD2_CHIMN	20	27	NkGygFgM
						A0A7K7FBD2-A0A7K7FBD2_CHIMN	81	88	TlGteVsM
						A0A7K7FBD2-A0A7K7FBD2_CHIMN	125	132	NlGcnIdI
						A0A7K7FBD2-A0A7K7FBD2_CHIMN	253	260	RpGvkLtL
						A0A7K7FBD2-A0A7K7FBD2_CHIMN	275	282	KvGlgFeL	yes	A0A7K7FBD2-A0A7K7FBD2_CHIMN
						A0A7K8J9K8-A0A7K8J9K8_9PASS	20	27	NkGygFgM
						A0A7K8J9K8-A0A7K8J9K8_9PASS	81	88	TlGteVsV
						A0A7K8J9K8-A0A7K8J9K8_9PASS	125	132	HlGcnIdI
						A0A7K8J9K8-A0A7K8J9K8_9PASS	253	260	RpGvkLtL
						A0A7K8J9K8-A0A7K8J9K8_9PASS	275	282	KiGlgFeL	yes	A0A7K8J9K8-A0A7K8J9K8_9PASS
						A0A7K5BDK9-A0A7K5BDK9_9FURN	20	27	NkGygFgM
						A0A7K5BDK9-A0A7K5BDK9_9FURN	81	88	TlGteIaV
						A0A7K5BDK9-A0A7K5BDK9_9FURN	125	132	NvGcnLdI
						A0A7K5BDK9-A0A7K5BDK9_9FURN	253	260	RpGvkLtL
						A0A7K5BDK9-A0A7K5BDK9_9FURN	275	282	KiGlgFeL	yes	A0A7K5BDK9-A0A7K5BDK9_9FURN
						A0A7K8W961-A0A7K8W961_9FURN	19	26	NkGygFgM
						A0A7K8W961-A0A7K8W961_9FURN	80	87	TlGteIaV
						A0A7K8W961-A0A7K8W961_9FURN	124	131	NvGcnIdI
						A0A7K8W961-A0A7K8W961_9FURN	252	259	RpGvkLtL
						A0A7K8W961-A0A7K8W961_9FURN	274	281	KiGlgFeL	yes	A0A7K8W961-A0A7K8W961_9FURN
						A0A6P6KL33-A0A6P6KL33_CARAU	124	131	NvGsdIaF
						A0A6P6KL33-A0A6P6KL33_CARAU	252	259	RpGvkLtL
						A0A6P6KL33-A0A6P6KL33_CARAU	270	277	TgGhkVgM
						A0A6P6KL33-A0A6P6KL33_CARAU	274	281	KvGmgFeL	yes	A0A6P6KL33-A0A6P6KL33_CARAU
						A0A7K8SNM0-A0A7K8SNM0_9AVES	20	27	NkGygFgM
						A0A7K8SNM0-A0A7K8SNM0_9AVES	81	88	TlGteVsM
						A0A7K8SNM0-A0A7K8SNM0_9AVES	125	132	NlGcnIdI
						A0A7K8SNM0-A0A7K8SNM0_9AVES	253	260	RpGvkLtL
						A0A7K8SNM0-A0A7K8SNM0_9AVES	275	282	KvGlgFeL	yes	A0A7K8SNM0-A0A7K8SNM0_9AVES
						A0A7L0B817-A0A7L0B817_9AVES	20	27	NkGygFgM
						A0A7L0B817-A0A7L0B817_9AVES	81	88	TlGteVsM
						A0A7L0B817-A0A7L0B817_9AVES	125	132	NlGcnIdI
						A0A7L0B817-A0A7L0B817_9AVES	253	260	RpGvkLtL
						A0A7L0B817-A0A7L0B817_9AVES	275	282	KaGlgFeL	yes	A0A7L0B817-A0A7L0B817_9AVES
						A0A7K8LD45-A0A7K8LD45_9GRUI	20	27	NkGygFgM
						A0A7K8LD45-A0A7K8LD45_9GRUI	81	88	TlGteIsM
						A0A7K8LD45-A0A7K8LD45_9GRUI	125	132	NlGcnIdI
						A0A7K8LD45-A0A7K8LD45_9GRUI	253	260	RpGakLtL
						A0A7K8LD45-A0A7K8LD45_9GRUI	275	282	KvGlgFeL	yes	A0A7K8LD45-A0A7K8LD45_9GRUI
						A0A091TVV0-A0A091TVV0_PHORB	20	27	NkGygFgM
						A0A091TVV0-A0A091TVV0_PHORB	81	88	TlGteVsM
						A0A091TVV0-A0A091TVV0_PHORB	125	132	NlGcnIdI
						A0A091TVV0-A0A091TVV0_PHORB	253	260	RpGvkLtL
						A0A091TVV0-A0A091TVV0_PHORB	275	282	KvGlgFeL	yes	A0A091TVV0-A0A091TVV0_PHORB
						A0A7L3QE32-A0A7L3QE32_9SYLV	20	27	NkGygFgM
						A0A7L3QE32-A0A7L3QE32_9SYLV	81	88	TlGteIsV
						A0A7L3QE32-A0A7L3QE32_9SYLV	125	132	HaGcsVdI
						A0A7L3QE32-A0A7L3QE32_9SYLV	253	260	RpGvkLtL
						A0A7L3QE32-A0A7L3QE32_9SYLV	275	282	KiGlgFeL	yes	A0A7L3QE32-A0A7L3QE32_9SYLV
						A0A7K4SW75-A0A7K4SW75_9CHAR	20	27	NkGygFgM
						A0A7K4SW75-A0A7K4SW75_9CHAR	81	88	TlGteVsM
						A0A7K4SW75-A0A7K4SW75_9CHAR	125	132	NlGcnIdI
						A0A7K4SW75-A0A7K4SW75_9CHAR	253	260	RpGvkLtL
						A0A7K4SW75-A0A7K4SW75_9CHAR	275	282	KvGlgFeL	yes	A0A7K4SW75-A0A7K4SW75_9CHAR
						A0A7K8BZZ8-A0A7K8BZZ8_9CORV	20	27	NkGygFgM
						A0A7K8BZZ8-A0A7K8BZZ8_9CORV	81	88	TlGteVsV
						A0A7K8BZZ8-A0A7K8BZZ8_9CORV	125	132	HlGcnIdI
						A0A7K8BZZ8-A0A7K8BZZ8_9CORV	253	260	RpGvkLtL
						A0A7K8BZZ8-A0A7K8BZZ8_9CORV	275	282	KiGlgFeL	yes	A0A7K8BZZ8-A0A7K8BZZ8_9CORV
						A0A093INE7-A0A093INE7_DRYPU	20	27	NkGygFgL
						A0A093INE7-A0A093INE7_DRYPU	125	132	NlGcnIdI
						A0A093INE7-A0A093INE7_DRYPU	253	260	RpGvkLtL
						A0A093INE7-A0A093INE7_DRYPU	275	282	KvGlgFeL	yes	A0A093INE7-A0A093INE7_DRYPU
						A0A7K5GLX4-A0A7K5GLX4_9AVES	20	27	NkGygFgM
						A0A7K5GLX4-A0A7K5GLX4_9AVES	81	88	TlGteVsM
						A0A7K5GLX4-A0A7K5GLX4_9AVES	125	132	NlGcnIdI
						A0A7K5GLX4-A0A7K5GLX4_9AVES	253	260	RpGvkLtL
						A0A7K5GLX4-A0A7K5GLX4_9AVES	275	282	KvGlgFeL	yes	A0A7K5GLX4-A0A7K5GLX4_9AVES
						A0A7K6UBF9-A0A7K6UBF9_9AVES	20	27	NkGygFgM
						A0A7K6UBF9-A0A7K6UBF9_9AVES	81	88	TlGteVsM
						A0A7K6UBF9-A0A7K6UBF9_9AVES	125	132	NlGcnIdI
						A0A7K6UBF9-A0A7K6UBF9_9AVES	253	260	RpGvkLtL
						A0A7K6UBF9-A0A7K6UBF9_9AVES	275	282	KvGlgFeL	yes	A0A7K6UBF9-A0A7K6UBF9_9AVES
						A0A7K6IIT9-A0A7K6IIT9_9CORV	20	27	NkGygFgM
						A0A7K6IIT9-A0A7K6IIT9_9CORV	81	88	TlGteVsV
						A0A7K6IIT9-A0A7K6IIT9_9CORV	125	132	HlGcnIdI
						A0A7K6IIT9-A0A7K6IIT9_9CORV	253	260	RpGvkLtL
						A0A7K6IIT9-A0A7K6IIT9_9CORV	275	282	KiGlgFeL	yes	A0A7K6IIT9-A0A7K6IIT9_9CORV
						A0A4D9EAK4-A0A4D9EAK4_9SAUR	32	39	NkGygFgM
						A0A4D9EAK4-A0A4D9EAK4_9SAUR	93	100	TlGteVsM
						A0A4D9EAK4-A0A4D9EAK4_9SAUR	137	144	NlGcnIdV
						A0A4D9EAK4-A0A4D9EAK4_9SAUR	265	272	RpGvkLtL
						A0A4D9EAK4-A0A4D9EAK4_9SAUR	287	294	KvGlgFeL	yes	A0A4D9EAK4-A0A4D9EAK4_9SAUR
						Q6P0S2-Q6P0S2_DANRE	124	131	NvGcdLdF
						Q6P0S2-Q6P0S2_DANRE	252	259	RpGvkLtL
						Q6P0S2-Q6P0S2_DANRE	274	281	KvGmgFeL	yes	Q6P0S2-Q6P0S2_DANRE
						A0A7K8YH33-A0A7K8YH33_9PASS	20	27	NkGygFgM
						A0A7K8YH33-A0A7K8YH33_9PASS	81	88	TlGteIaL
						A0A7K8YH33-A0A7K8YH33_9PASS	125	132	NlGcnVdI
						A0A7K8YH33-A0A7K8YH33_9PASS	253	260	RpGvkLtL
						A0A7K8YH33-A0A7K8YH33_9PASS	275	282	KvGlgFeL	yes	A0A7K8YH33-A0A7K8YH33_9PASS
						A0A7L4ICQ1-A0A7L4ICQ1_SCOUM	20	27	NkGygFgM
						A0A7L4ICQ1-A0A7L4ICQ1_SCOUM	81	88	TlGteVsM
						A0A7L4ICQ1-A0A7L4ICQ1_SCOUM	125	132	NlGcnIdV
						A0A7L4ICQ1-A0A7L4ICQ1_SCOUM	253	260	RpGvkLtL
						A0A7L4ICQ1-A0A7L4ICQ1_SCOUM	275	282	KvGlgFeL	yes	A0A7L4ICQ1-A0A7L4ICQ1_SCOUM
						A0A7K8UL75-A0A7K8UL75_OCEOC	20	27	NkGygFgM
						A0A7K8UL75-A0A7K8UL75_OCEOC	81	88	TlGteVsM
						A0A7K8UL75-A0A7K8UL75_OCEOC	125	132	NlGcnIdI
						A0A7K8UL75-A0A7K8UL75_OCEOC	253	260	RpGvkLtL
						A0A7K8UL75-A0A7K8UL75_OCEOC	275	282	KvGlgFeL	yes	A0A7K8UL75-A0A7K8UL75_OCEOC
						A0A7L2VPI7-A0A7L2VPI7_9AVES	20	27	NkGygFgM
						A0A7L2VPI7-A0A7L2VPI7_9AVES	81	88	TlGteVsM
						A0A7L2VPI7-A0A7L2VPI7_9AVES	125	132	NlGcnIdI
						A0A7L2VPI7-A0A7L2VPI7_9AVES	253	260	RpGvkLtL
						A0A7L2VPI7-A0A7L2VPI7_9AVES	275	282	KvGlgFeL	yes	A0A7L2VPI7-A0A7L2VPI7_9AVES
						A0A091RU79-A0A091RU79_MERNU	20	27	NkGygFgM
						A0A091RU79-A0A091RU79_MERNU	81	88	TlGteVsM
						A0A091RU79-A0A091RU79_MERNU	125	132	NlGcnIdI
						A0A091RU79-A0A091RU79_MERNU	253	260	RpGvkLtL
						A0A091RU79-A0A091RU79_MERNU	275	282	KvGlgFeL	yes	A0A091RU79-A0A091RU79_MERNU
						A0A7K6FWI7-A0A7K6FWI7_9CORV	20	27	NkGygFgM
						A0A7K6FWI7-A0A7K6FWI7_9CORV	81	88	TlGteVsV
						A0A7K6FWI7-A0A7K6FWI7_9CORV	125	132	HlGcnIdI
						A0A7K6FWI7-A0A7K6FWI7_9CORV	253	260	RpGvkLtL
						A0A7K6FWI7-A0A7K6FWI7_9CORV	275	282	KiGlgFeL	yes	A0A7K6FWI7-A0A7K6FWI7_9CORV
						A0A7J6CSR7-A0A7J6CSR7_9TELE	154	161	NvGcdIdF
						A0A7J6CSR7-A0A7J6CSR7_9TELE	282	289	RpGvkLtL
						A0A7J6CSR7-A0A7J6CSR7_9TELE	304	311	KvGmgFeL	yes	A0A7J6CSR7-A0A7J6CSR7_9TELE
						tr-A0A7L2KM33-A0A7L2KM33_9PASS	20	27	NkGygFgM
						tr-A0A7L2KM33-A0A7L2KM33_9PASS	81	88	TlGteVsI
						tr-A0A7L2KM33-A0A7L2KM33_9PASS	93	100	CkGmkLaV
						tr-A0A7L2KM33-A0A7L2KM33_9PASS	125	132	HaGfsVdI
						tr-A0A7L2KM33-A0A7L2KM33_9PASS	253	260	RpGvkLtL
						tr-A0A7L2KM33-A0A7L2KM33_9PASS	275	282	KvGlgFeL	yes

[truncated: 2 more sheets: Vert V123, Arthropods]
